# Supplementary material for: Structural basis for the assembly and quinone transport mechanisms of the dimeric photosynthetic RC–LH1 supercomplex
Source: Nat Commun. 2022 Apr 13;13:1977. doi: 10.1038/s41467-022-29563-3 (PMC9007983; doi:10.1038/s41467-022-29563-3)
Supplement: Supplementary file 11 — Source Data [file 41467_2022_29563_MOESM11_ESM.xlsx]

## Sheet: Figure 2e
Hours	WT LL			ΔpufY LL			WT ML			ΔpufY ML			ΔpufX ML
0	0.05	0.05	0.05	0.05	0.05	0.05	0.05	0.05	0.05	0.05	0.05	0.05	0.05	0.052	0.052
4	0.06	0.06	0.05	0.05	0.05	0.05	0.08	0.08	0.09	0.09	0.09	0.07	0.052	0.052	0.045
17	0.16	0.22	0.17	0.13	0.14	0.13	0.51	0.44	0.45	0.45	0.46	0.44
18	0.16	0.23	0.18	0.22	0.22	0.19	0.6	0.49	0.49	0.53	0.5	0.58	0.039	0.043	0.044
20	0.23	0.26	0.22	0.24	0.23	0.18	0.7	0.59	0.6	0.69	0.6	0.73	0.049	0.052	0.052
23	0.23	0.29	0.23	0.27	0.26	0.2	0.9	0.81	0.82	0.86	0.79	0.93
24	0.24	0.3	0.26	0.28	0.3	0.22	1.04	0.97	0.95	0.96	0.9	1.01	0.052	0.051	0.052
26	0.26	0.33	0.27	0.34	0.3	0.31	1.13	1.09	1.1	1.1	1.02	1.13
28	0.3	0.38	0.3	0.34	0.34	0.31	1.27	1.31	1.31	1.23	1.16	1.26
30	0.3	0.42	0.34	0.4	0.38	0.35	1.38	1.46	1.46	1.33	1.26	1.36
32	0.33	0.46	0.35	0.43	0.4	0.4	1.45	1.58	1.57	1.34	1.32	1.39
34	0.36	0.46	0.4	0.53	0.45	0.41	1.45	1.62	1.63	1.4	1.37	1.44	0.053	0.051	0.049
40	0.49	0.61	0.59	0.5	0.49	0.55	1.5	1.79	1.7	1.49	1.52	1.52	0.049	0.048	0.052
44	0.58	0.74	0.61	0.76	0.71	0.61	1.6	1.8	1.81	1.57	1.58	1.56	0.049	0.048	0.052
47	0.6	0.8	0.67	0.82	0.75	0.7	1.65	1.91	1.86	1.55	1.56	1.63	0.051	0.052	0.049
49	0.68	0.87	0.78	0.84	0.87	0.74	1.62	1.97	1.98	1.6	1.58	1.62
54	0.85	0.99	0.92	0.99	0.9	0.93	1.78	2	2	1.6	1.61	1.69	0.052	0.054
56	0.86	1.04	0.92	1.06	1.01	0.99	1.85	2.01	1.98	1.65	1.66	1.71	0.05	0.052
60	1.05	1.05	1.15	1.16	1.06	1.02				1.71	1.7	1.74
63	1.18	1.07	1.07	1.15	1.05	1.12				1.75	1.74	1.79
70	1.27	1.43	1.39	1.27	1.2	1.25				1.78	1.84	1.8
72	1.32	1.53	1.43	1.45	1.31	1.27
74	1.32	1.53	1.44	1.52	1.34	1.31
76	1.44	1.59	1.57	1.51	1.34	1.32
78	1.46	1.61	1.58	1.5	1.37	1.37
80	1.49	1.63	1.58	1.53	1.42	1.44
81	1.57	1.63	1.64	1.55	1.46	1.44
84	1.6	1.67	1.79	1.57	1.46	1.44
87	1.62	1.8	1.81	1.59	1.54	1.49
90	1.66	1.85	1.83	1.63	1.58	1.51
93	1.7	1.82	1.85	1.69	1.59	1.55
94	1.78	1.8	1.83	1.67	1.58	1.54
96	1.79	1.83	1.88	1.71	1.55	1.52
100	1.81	1.85	1.91	1.68	1.59	1.56
102	1.84	1.91	1.89	1.72	1.61	1.63
104	1.88	1.91	1.91	1.72	1.63	1.62

## Sheet: Figure S1b
b)

## Sheet: Figure S1c
	RC-LH1			UQ-10
25.212	1.963		25.216	-0.464
25.487	1.963		25.492	-0.464
25.762	1.534		25.767	-0.464
26.038	1.372		26.042	-0.464
26.313	1.372		26.317	-0.464
26.588	1.372		26.593	-0.464
26.864	1.372		26.868	-0.464
27.139	1.641		27.143	-0.142
27.415	1.963		27.419	0.234
27.69	1.963		27.694	0.717
27.965	1.963		27.969	0.717
28.241	1.963		28.245	1.308
28.516	1.963		28.52	1.898
28.792	1.963		28.795	1.898
29.067	1.963		29.071	1.898
29.342	4.487		29.346	3.616
29.53	17.173		29.559	12.919
29.618	30.71		29.671	25.318
29.693	47.84		29.734	37.322
29.73	61.032		29.784	51.197
29.755	74.027		29.846	68.614
29.78	88.204		29.888	85.539
29.805	103.562		29.942	104.747
29.831	119.215		29.988	126.08
29.856	135.163		30.034	144.186
29.881	150.817		30.084	165.883
29.906	167.356		30.134	187.729
29.931	183.895		30.184	210.607
29.96	199.45		30.234	233.485
29.985	217.565		30.372	269.234
30.01	238.239		30.539	229.795
30.035	261.472		30.581	213.46
30.062	283.131		30.61	197.027
30.087	307.94		30.635	183.153
30.11	334.915		30.66	168.983
30.135	356.573		30.685	154.813
30.16	375.279		30.71	140.644
30.181	394.181		30.735	127.655
30.206	410.129		30.764	111.91
30.231	424.601		30.806	95.773
30.256	438.778		30.848	76.437
30.394	479.24		30.898	57.544
30.536	437.301		30.96	40.57
30.552	415.249		31.023	25.908
30.582	399.497		31.135	11.935
30.582	386.797		31.348	2.649
30.611	366.024		31.623	0.395
30.632	341.314		31.899	-0.464
30.657	316.948		32.174	-0.464
30.682	291.991		32.449	-0.142
30.703	269.151		32.725	0.127
30.719	258.913		33	0.61
30.728	243.161		33.275	0.717
30.757	227.016		33.551	0.717
30.753	213.43		33.826	1.308
30.786	192.362		34.101	1.469
30.811	170.113		34.376	1.898
30.836	150.817		34.652	1.898
30.869	131.767		34.927	1.522
30.907	110.65		35.202	1.308
30.928	92.732		35.478	1.308
30.953	75.209		35.753	1.308
30.986	58.472		36.028	1.308
31.032	45.083		36.304	1.308
31.095	31.104		36.579	1.308
31.182	16.878		36.854	1.308
31.37	4.272		37.129	1.308
31.646	0.997		37.405	1.308
31.921	0.889		37.68	1.308
32.196	1.372		37.955	1.308
32.472	1.372		38.231	1.469
32.747	0.835		38.506	1.898
33.022	0.782		38.781	1.898
33.298	0.782		39.057	1.898
33.573	0.782		39.332	2.166
33.849	0.782		39.607	2.542
34.124	0.782		39.82	3.079
34.399	0.782
34.675	0.782
34.95	0.782
35.226	0.782
35.501	0.889
35.776	1.372
36.052	1.372
36.327	1.372
36.603	1.372
36.878	1.372
37.153	1.372
37.429	1.372
37.704	1.372
37.979	1.372
38.255	1.372
38.53	1.372
38.806	1.426
39.081	1.963
39.356	1.963
39.632	1.963
39.832	1.963

## Sheet: Figure S1e
Wavelength (nm)	WT monomer	WT dimer	ΔpufX	ΔpufY monomer	ΔpufY dimer
900	0.312075	0.288752	0.141446	0.300413	0.294583
899	0.326717	0.319991	0.179393	0.323354	0.321672
898	0.375951	0.360036	0.264509	0.367993	0.364015
897	0.397508	0.360475	0.291374	0.378991	0.369733
896	0.439297	0.431622	0.304316	0.435459	0.433541
895	0.465157	0.469754	0.378719	0.467456	0.468605
894	0.486373	0.495594	0.39781	0.490984	0.493289
893	0.528085	0.534666	0.40912	0.531376	0.533021
892	0.578985	0.563052	0.46624	0.571018	0.567035
891	0.59937	0.630946	0.487306	0.615158	0.623052
890	0.638187	0.685808	0.52001	0.661998	0.673903
889	0.645108	0.696279	0.583309	0.670694	0.683486
888	0.69877	0.735207	0.630082	0.716989	0.726098
887	0.750892	0.7726	0.670474	0.761746	0.767173
886	0.74619	0.798712	0.697266	0.772451	0.785582
885	0.813674	0.825111	0.755877	0.819392	0.822252
884	0.833295	0.879145	0.751293	0.85622	0.867683
883	0.84425	0.873228	0.805209	0.858739	0.865984
882	0.849085	0.908986	0.869838	0.879035	0.894011
881	0.924049	0.946901	0.858778	0.935475	0.941188
880	0.925529	0.942449	0.903024	0.933989	0.938219
879	0.935486	0.95285	0.927768	0.944168	0.948509
878	0.971727	0.964261	0.957458	0.967994	0.966128
877	0.969936	1.00418	0.983921	0.987058	0.99562
876	0.976218	0.988716	1	0.982467	0.985591
875	1	1	0.983242	1	1
874	0.981613	1.00349	0.977691	0.992552	0.998022
873	0.985623	0.982759	0.994291	0.984191	0.983475
872	0.985259	0.979527	0.990008	0.982393	0.98096
871	0.982319	0.981714	0.97299	0.982016	0.981865
870	0.970222	0.955029	0.951789	0.962626	0.958827
869	0.966484	0.947495	0.935203	0.95699	0.952242
868	0.932645	0.929136	0.926713	0.93089	0.930013
867	0.934097	0.89979	0.908175	0.916944	0.908367
866	0.911839	0.877049	0.883834	0.894444	0.885746
865	0.890165	0.856977	0.850013	0.873571	0.865274
864	0.860515	0.830355	0.838962	0.845435	0.837895
863	0.826604	0.789445	0.809101	0.808025	0.798735
862	0.812874	0.764173	0.774653	0.788524	0.776348
861	0.78102	0.748004	0.755791	0.764512	0.756258
860	0.755688	0.717472	0.727389	0.73658	0.727026
859	0.733318	0.693362	0.702289	0.71334	0.703351
858	0.70543	0.671484	0.66302	0.688457	0.679971
857	0.682401	0.646529	0.655006	0.664465	0.655497
856	0.654885	0.621029	0.632285	0.637957	0.629493
855	0.638697	0.604539	0.604606	0.621618	0.613078
854	0.617435	0.578456	0.586363	0.597946	0.588201
853	0.593562	0.559915	0.568345	0.576739	0.568327
852	0.573575	0.542206	0.547025	0.55789	0.550048
851	0.556292	0.524852	0.527464	0.540572	0.532712
850	0.53804	0.502346	0.51593	0.520193	0.51127
849	0.517048	0.490932	0.494104	0.50399	0.497461
848	0.497556	0.469775	0.478791	0.483666	0.47672
847	0.480322	0.455815	0.459364	0.468068	0.461942
846	0.462561	0.432067	0.439927	0.447314	0.43969
845	0.446714	0.41922	0.4243	0.432967	0.426094
844	0.429291	0.407376	0.403675	0.418334	0.412855
843	0.415257	0.391004	0.387467	0.403131	0.397067
842	0.399828	0.371585	0.36977	0.385707	0.378646
841	0.383352	0.359383	0.350554	0.371368	0.365375
840	0.369109	0.345625	0.334434	0.357367	0.351496
839	0.355672	0.330749	0.318998	0.34321	0.33698
838	0.341258	0.318069	0.302945	0.329663	0.323866
837	0.329449	0.305304	0.286715	0.317377	0.31134
836	0.31704	0.296689	0.275285	0.306864	0.301777
835	0.305697	0.284724	0.261466	0.29521	0.289967
834	0.293927	0.275427	0.247475	0.284677	0.280052
833	0.285178	0.26541	0.241995	0.275294	0.270352
832	0.27432	0.255377	0.229329	0.264848	0.260113
831	0.266674	0.248338	0.220142	0.257506	0.252922
830	0.25877	0.241016	0.211586	0.249893	0.245454
829	0.25134	0.233748	0.203883	0.242544	0.238146
828	0.243793	0.227046	0.196144	0.23542	0.231233
827	0.237219	0.222053	0.190666	0.229636	0.225845
826	0.231489	0.216539	0.185071	0.224014	0.220276
825	0.224857	0.212217	0.179189	0.218537	0.215377
824	0.220023	0.206077	0.177046	0.21305	0.209564
823	0.215691	0.202175	0.171975	0.208933	0.205554
822	0.211551	0.199259	0.170889	0.205405	0.202332
821	0.208805	0.196952	0.167291	0.202878	0.199915
820	0.205907	0.195067	0.165412	0.200487	0.197777
819	0.204713	0.194441	0.16541	0.199577	0.197009
818	0.203343	0.193364	0.163974	0.198353	0.195859
817	0.204217	0.192055	0.166951	0.198136	0.195096
816	0.204856	0.195213	0.165053	0.200035	0.197624
815	0.206917	0.197879	0.169114	0.202398	0.200138
814	0.210139	0.201921	0.171396	0.20603	0.203976
813	0.213808	0.205444	0.174909	0.209626	0.207535
812	0.218966	0.211444	0.179896	0.215205	0.213325
811	0.224028	0.216823	0.182931	0.220425	0.218624
810	0.231776	0.223524	0.190178	0.22765	0.225587
809	0.237646	0.23	0.195682	0.233823	0.231911
808	0.244879	0.235786	0.201135	0.240333	0.238059
807	0.252235	0.241558	0.206619	0.246896	0.244227
806	0.258083	0.248262	0.212768	0.253173	0.250717
805	0.264434	0.253297	0.21929	0.258866	0.256081
804	0.267731	0.257574	0.220743	0.262653	0.260113
803	0.270772	0.259485	0.224269	0.265128	0.262307
802	0.271866	0.260725	0.223499	0.266296	0.26351
801	0.268749	0.260336	0.222209	0.264543	0.262439
800	0.266574	0.256555	0.217752	0.261564	0.25906
799	0.261213	0.250582	0.216095	0.255897	0.25324
798	0.254867	0.243035	0.20813	0.248951	0.245993
797	0.24693	0.234563	0.200585	0.240747	0.237655
796	0.238204	0.22793	0.191393	0.233067	0.230498
795	0.23028	0.218595	0.180934	0.224438	0.221516
794	0.220744	0.209714	0.17277	0.215229	0.212472
793	0.211378	0.201867	0.166003	0.206622	0.204245
792	0.204163	0.192877	0.156815	0.19852	0.195698
791	0.195208	0.186527	0.149505	0.190867	0.188697
790	0.186946	0.178944	0.142915	0.182945	0.180945
789	0.179834	0.171949	0.137259	0.175892	0.17392
788	0.173206	0.165984	0.129001	0.169595	0.16779
787	0.166591	0.160125	0.124436	0.163358	0.161742
786	0.160507	0.155498	0.119139	0.158002	0.15675
785	0.155429	0.150584	0.114766	0.153006	0.151795
784	0.150098	0.146018	0.110262	0.148058	0.147038
783	0.144816	0.141274	0.105645	0.143045	0.142159
782	0.139688	0.138136	0.101639	0.138912	0.138524
781	0.137096	0.134756	0.099824	0.135926	0.135341
780	0.133129	0.132144	0.096054	0.132636	0.13239
779	0.129705	0.128814	0.092604	0.129259	0.129037
778	0.127412	0.12725	0.090914	0.127331	0.127291
777	0.124433	0.125338	0.087889	0.124885	0.125112
776	0.122429	0.123914	0.086422	0.123172	0.123543
775	0.121037	0.123439	0.084228	0.122238	0.122839
774	0.120234	0.122436	0.083573	0.121335	0.121885
773	0.118669	0.122742	0.0819	0.120705	0.121724
772	0.118501	0.122259	0.081582	0.12038	0.121319
771	0.117619	0.123243	0.081159	0.120431	0.121837
770	0.118545	0.124524	0.080321	0.121535	0.123029
769	0.11867	0.12424	0.080649	0.121455	0.122847
768	0.119432	0.125562	0.081133	0.122497	0.12403
767	0.119814	0.127395	0.081649	0.123605	0.1255
766	0.120575	0.128447	0.080581	0.124511	0.126479
765	0.121083	0.129067	0.081079	0.125075	0.127071
764	0.121898	0.130352	0.080544	0.126125	0.128239
763	0.121933	0.130821	0.081523	0.126377	0.128599
762	0.121235	0.132299	0.08128	0.126767	0.129533
761	0.120879	0.132182	0.081637	0.12653	0.129356
760	0.121145	0.13144	0.081995	0.126293	0.128866
759	0.120587	0.131442	0.080803	0.126015	0.128728
758	0.119197	0.131311	0.080751	0.125254	0.128282
757	0.117684	0.130906	0.080802	0.124295	0.127601
756	0.116799	0.128591	0.079493	0.122695	0.125643
755	0.115288	0.128621	0.077989	0.121954	0.125288
754	0.113119	0.125974	0.077326	0.119546	0.12276
753	0.111397	0.1246	0.075892	0.117999	0.121299
752	0.108666	0.123351	0.074595	0.116009	0.11968
751	0.106867	0.120758	0.073022	0.113812	0.117285
750	0.104238	0.118719	0.072555	0.111478	0.115099
749	0.102153	0.116393	0.070871	0.109273	0.112833
748	0.100147	0.11394	0.069481	0.107043	0.110492
747	0.097018	0.111121	0.067572	0.104069	0.107595
746	0.095112	0.108532	0.066357	0.101822	0.105177
745	0.092682	0.105579	0.065008	0.0991305	0.102355
744	0.090355	0.103547	0.063644	0.096951	0.100249
743	0.088069	0.10148	0.062005	0.0947745	0.0981272
742	0.086625	0.099299	0.061559	0.092962	0.0961305
741	0.084017	0.09682	0.059449	0.0904185	0.0936193
740	0.082417	0.094716	0.058407	0.0885665	0.0916412
739	0.079972	0.092631	0.05673	0.0863015	0.0894662
738	0.078493	0.090761	0.05606	0.084627	0.087694
737	0.077234	0.088437	0.054601	0.0828355	0.0856362
736	0.075782	0.086541	0.054052	0.0811615	0.0838513
735	0.07393	0.085346	0.053939	0.079638	0.082492
734	0.072658	0.084172	0.052372	0.078415	0.0812935
733	0.071512	0.082577	0.052168	0.0770445	0.0798107
732	0.070547	0.081285	0.051521	0.075916	0.0786005
731	0.069316	0.079917	0.050385	0.0746165	0.0772667
730	0.068483	0.079243	0.050051	0.073863	0.076553
729	0.067377	0.077592	0.049759	0.0724845	0.0750383
728	0.066521	0.077103	0.048977	0.071812	0.0744575
727	0.065549	0.075118	0.048958	0.0703335	0.0727258
726	0.064842	0.074435	0.047867	0.0696385	0.0720367
725	0.064009	0.073463	0.047529	0.068736	0.0710995
724	0.06324	0.072909	0.04689	0.0680745	0.0704918
723	0.062203	0.072345	0.046725	0.067274	0.0698095
722	0.061659	0.0711	0.045958	0.0663795	0.0687398
721	0.061241	0.070374	0.045722	0.0658075	0.0680908
720	0.060414	0.069195	0.045436	0.0648045	0.0669997
719	0.059395	0.068368	0.045005	0.0638815	0.0661247
718	0.058634	0.067659	0.044406	0.0631465	0.0654027
717	0.059068	0.06898	0.045949	0.064024	0.066502
716	0.058136	0.068452	0.045577	0.063294	0.065873
715	0.057773	0.067234	0.044877	0.0625035	0.0648688
714	0.05701	0.066707	0.044753	0.0618585	0.0642827
713	0.056255	0.065509	0.044138	0.060882	0.0631955
712	0.055551	0.064729	0.043378	0.06014	0.0624345
711	0.054828	0.063833	0.042427	0.0593305	0.0615817
710	0.054354	0.063139	0.041976	0.0587465	0.0609427
709	0.053625	0.062626	0.041366	0.0581255	0.0603757
708	0.053011	0.061945	0.040524	0.057478	0.0597115
707	0.052686	0.061539	0.040161	0.0571125	0.0593257
706	0.052454	0.060831	0.039183	0.0566425	0.0587367
705	0.052087	0.060619	0.038881	0.056353	0.058486
704	0.051811	0.06034	0.037885	0.0560755	0.0582078
703	0.051469	0.060265	0.037957	0.055867	0.058066
702	0.051741	0.060035	0.038221	0.055888	0.0579615
701	0.051393	0.060089	0.03833	0.055741	0.057915
700	0.051139	0.059533	0.03827	0.055336	0.0574345
699	0.051027	0.060124	0.037922	0.0555755	0.0578497
698	0.051009	0.059664	0.03825	0.0553365	0.0575003
697	0.050748	0.05988	0.037971	0.055314	0.057597
696	0.050618	0.059567	0.03828	0.0550925	0.0573297
695	0.050512	0.059866	0.037881	0.055189	0.0575275
694	0.050249	0.060037	0.037779	0.055143	0.05759
693	0.050109	0.060043	0.037593	0.055076	0.0575595
692	0.050102	0.059499	0.037793	0.0548005	0.0571497
691	0.049783	0.059832	0.037497	0.0548075	0.0573198
690	0.049827	0.059424	0.037194	0.0546255	0.0570247
689	0.049125	0.059539	0.037439	0.054332	0.0569355
688	0.049358	0.058977	0.037444	0.0541675	0.0565722
687	0.048613	0.059024	0.037143	0.0538185	0.0564212
686	0.048543	0.058598	0.036793	0.0535705	0.0560843
685	0.048448	0.058442	0.036822	0.053445	0.0559435
684	0.047778	0.058132	0.036575	0.052955	0.0555435
683	0.047592	0.05826	0.036354	0.052926	0.055593
682	0.047341	0.0582	0.03645	0.0527705	0.0554852
681	0.046845	0.057419	0.03597	0.052132	0.0547755
680	0.046306	0.056713	0.035527	0.0515095	0.0541112
679	0.045728	0.056079	0.035248	0.0509035	0.0534912
678	0.045361	0.055803	0.034785	0.050582	0.0531925
677	0.04516	0.055182	0.034972	0.050171	0.0526765
676	0.044422	0.055032	0.034418	0.049727	0.0523795
675	0.043768	0.054483	0.034557	0.0491255	0.0518043
674	0.043277	0.053976	0.034277	0.0486265	0.0513012
673	0.043111	0.053712	0.033678	0.0484115	0.0510618
672	0.042636	0.053435	0.033467	0.0480355	0.0507353
671	0.042252	0.053018	0.033087	0.047635	0.0503265
670	0.041869	0.052823	0.033242	0.047346	0.0500845
669	0.041773	0.052194	0.033606	0.0469835	0.0495888
668	0.041317	0.052095	0.033304	0.046706	0.0494005
667	0.040688	0.051402	0.033614	0.046045	0.0487235
666	0.039838	0.050517	0.032837	0.0451775	0.0478473
665	0.039434	0.049798	0.032668	0.044616	0.047207
664	0.038984	0.049457	0.032461	0.0442205	0.0468387
663	0.038366	0.048706	0.032757	0.043536	0.046121
662	0.037998	0.048094	0.032533	0.043046	0.04557
661	0.037512	0.047284	0.032141	0.042398	0.044841
660	0.036973	0.047016	0.031627	0.0419945	0.0445053
659	0.036559	0.046598	0.031453	0.0415785	0.0440883
658	0.036201	0.045857	0.031705	0.041029	0.043443
657	0.035572	0.045503	0.031398	0.0405375	0.0430203
656	0.035513	0.04501	0.03173	0.0402615	0.0426358
655	0.035063	0.044498	0.031843	0.0397805	0.0421393
654	0.034841	0.044068	0.031783	0.0394545	0.0417612
653	0.034563	0.043808	0.032004	0.0391855	0.0414967
652	0.034254	0.043408	0.032619	0.038831	0.0411195
651	0.034153	0.043063	0.032214	0.038608	0.0408355
650	0.034059	0.042918	0.032678	0.0384885	0.0407033
649	0.033936	0.042535	0.033315	0.0382355	0.0403852
648	0.033715	0.042846	0.033375	0.0382805	0.0405633
647	0.033491	0.042331	0.033739	0.037911	0.040121
646	0.033588	0.0421	0.034451	0.037844	0.039972
645	0.033653	0.042165	0.034968	0.037909	0.040037
644	0.033743	0.042189	0.035603	0.037966	0.0400775
643	0.033924	0.041984	0.036733	0.037954	0.039969
642	0.033933	0.042143	0.037083	0.038038	0.0400905
641	0.034112	0.042317	0.03811	0.0382145	0.0402658
640	0.034651	0.042497	0.038935	0.038574	0.0405355
639	0.034784	0.042368	0.039937	0.038576	0.040472
638	0.035218	0.042656	0.04102	0.038937	0.0407965
637	0.035678	0.042933	0.041648	0.0393055	0.0411193
636	0.036357	0.043248	0.043363	0.0398025	0.0415252
635	0.036915	0.043927	0.044674	0.040421	0.042174
634	0.037773	0.044377	0.045785	0.041075	0.042726
633	0.038605	0.045137	0.047524	0.041871	0.043504
632	0.039682	0.04562	0.048998	0.042651	0.0441355
631	0.040806	0.046625	0.05085	0.0437155	0.0451703
630	0.041813	0.047608	0.052751	0.0447105	0.0461592
629	0.043271	0.049071	0.054606	0.046171	0.047621
628	0.044667	0.050303	0.056694	0.047485	0.048894
627	0.046551	0.051395	0.059163	0.048973	0.050184
626	0.048592	0.053147	0.061419	0.0508695	0.0520082
625	0.050567	0.054552	0.064015	0.0525595	0.0535557
624	0.053062	0.056397	0.066506	0.0547295	0.0555633
623	0.055492	0.058532	0.069763	0.057012	0.057772
622	0.058216	0.060853	0.072753	0.0595345	0.0601937
621	0.061211	0.063014	0.075746	0.0621125	0.0625633
620	0.064494	0.065452	0.079348	0.064973	0.0652125
619	0.067427	0.068545	0.083065	0.067986	0.0682655
618	0.071002	0.07134	0.086746	0.071171	0.0712555
617	0.074562	0.074234	0.090566	0.074398	0.074316
616	0.078207	0.077492	0.094692	0.0778495	0.0776707
615	0.081718	0.080288	0.099226	0.081003	0.0806455
614	0.085677	0.083973	0.104177	0.084825	0.084399
613	0.089534	0.086989	0.108646	0.0882615	0.0876253
612	0.093803	0.09097	0.113289	0.0923865	0.0916783
611	0.097971	0.094443	0.118705	0.096207	0.095325
610	0.102806	0.098311	0.123618	0.100558	0.0994348
609	0.10774	0.102547	0.129576	0.105144	0.103845
608	0.11279	0.107047	0.135267	0.109919	0.108483
607	0.118515	0.11188	0.141552	0.115197	0.113539
606	0.124498	0.116792	0.147925	0.120645	0.118719
605	0.131115	0.12241	0.154612	0.126763	0.124586
604	0.137831	0.128269	0.162055	0.13305	0.13066
603	0.145206	0.134513	0.169882	0.139859	0.137186
602	0.152452	0.141117	0.177551	0.146785	0.143951
601	0.160398	0.147942	0.18618	0.15417	0.151056
600	0.16893	0.15492	0.195015	0.161925	0.158422
599	0.177269	0.162531	0.204285	0.1699	0.166215
598	0.186075	0.170097	0.21408	0.178086	0.174092
597	0.194801	0.178015	0.224137	0.186408	0.182211
596	0.203618	0.185519	0.234014	0.194569	0.190044
595	0.211862	0.193036	0.244173	0.202449	0.197742
594	0.2191	0.199513	0.253543	0.209307	0.20441
593	0.2254	0.204991	0.262665	0.215196	0.210093
592	0.230536	0.209627	0.27103	0.220082	0.214854
591	0.234136	0.212623	0.278352	0.22338	0.218001
590	0.235778	0.214235	0.2834	0.225006	0.219621
589	0.236065	0.214348	0.287524	0.225207	0.219777
588	0.234753	0.212936	0.290297	0.223845	0.21839
587	0.232249	0.210448	0.291319	0.221349	0.215898
586	0.228689	0.20667	0.291808	0.217679	0.212175
585	0.224115	0.202094	0.292249	0.213105	0.207599
584	0.218771	0.197235	0.291354	0.208003	0.202619
583	0.213609	0.191879	0.290868	0.202744	0.197312
582	0.208156	0.1865	0.28974	0.197328	0.191914
581	0.202782	0.181217	0.289486	0.191999	0.186608
580	0.197897	0.176354	0.289236	0.187126	0.18174
579	0.193386	0.171824	0.290101	0.182605	0.177214
578	0.189376	0.167485	0.290275	0.17843	0.172958
577	0.185631	0.16396	0.291967	0.174795	0.169378
576	0.182957	0.16082	0.294553	0.171888	0.166354
575	0.180314	0.158566	0.297268	0.16944	0.164003
574	0.178618	0.156755	0.301299	0.167686	0.162221
573	0.177213	0.155141	0.306079	0.166177	0.160659
572	0.176438	0.154161	0.311169	0.165299	0.15973
571	0.175819	0.153646	0.31674	0.164733	0.159189
570	0.176173	0.153367	0.324067	0.16477	0.159069
569	0.176814	0.153716	0.331158	0.165265	0.159491
568	0.177598	0.153834	0.340813	0.165716	0.159775
567	0.179009	0.154979	0.348561	0.166994	0.160987
566	0.180298	0.156183	0.356524	0.16824	0.162212
565	0.18156	0.156822	0.366104	0.169191	0.163006
564	0.183083	0.157842	0.375451	0.170462	0.164152
563	0.184424	0.159126	0.384541	0.171775	0.165451
562	0.186001	0.160437	0.39444	0.173219	0.166828
561	0.187683	0.161997	0.40383	0.17484	0.168418
560	0.189465	0.163195	0.41365	0.17633	0.169763
559	0.191026	0.164629	0.423059	0.177827	0.171228
558	0.193294	0.166137	0.432363	0.179716	0.172926
557	0.195061	0.167629	0.441741	0.181345	0.174487
556	0.19704	0.169406	0.451285	0.183223	0.176315
555	0.1993	0.171223	0.460181	0.185261	0.178242
554	0.201502	0.173428	0.469717	0.187465	0.180447
553	0.203585	0.175448	0.478155	0.189517	0.182482
552	0.206149	0.177792	0.486533	0.19197	0.184881
551	0.208373	0.179523	0.494341	0.193948	0.186735
550	0.210819	0.182304	0.501374	0.196562	0.189433
549	0.213207	0.184404	0.509107	0.198805	0.191605
548	0.215223	0.186355	0.515512	0.200789	0.193572
547	0.217336	0.188624	0.521498	0.20298	0.195802
546	0.219017	0.190486	0.526683	0.204752	0.197619
545	0.220589	0.191836	0.531723	0.206212	0.199024
544	0.221798	0.193033	0.536371	0.207416	0.200224
543	0.222941	0.194468	0.539537	0.208704	0.201586
542	0.22422	0.195244	0.543112	0.209732	0.202488
541	0.225369	0.196609	0.545892	0.210989	0.203799
540	0.226686	0.197939	0.548464	0.212312	0.205126
539	0.228294	0.199205	0.551197	0.21375	0.206477
538	0.229856	0.200972	0.553492	0.215414	0.208193
537	0.231902	0.202857	0.556277	0.21738	0.210118
536	0.234545	0.205074	0.558695	0.219809	0.212442
535	0.23738	0.207886	0.561811	0.222633	0.215259
534	0.24088	0.210956	0.564763	0.225918	0.218437
533	0.244739	0.21458	0.568607	0.229659	0.22212
532	0.249457	0.218814	0.572177	0.234135	0.226475
531	0.254691	0.224214	0.576382	0.239453	0.231833
530	0.261269	0.230381	0.581373	0.245825	0.238103
529	0.268726	0.237371	0.586074	0.253049	0.24521
528	0.277056	0.245701	0.591345	0.261379	0.25354
527	0.287732	0.255555	0.596935	0.271643	0.263599
526	0.299434	0.266942	0.603557	0.283188	0.275065
525	0.313003	0.280401	0.609735	0.296702	0.288552
524	0.328723	0.295841	0.616849	0.312282	0.304061
523	0.346735	0.312972	0.623707	0.329854	0.321413
522	0.366667	0.332653	0.631228	0.34966	0.341156
521	0.389286	0.35451	0.638523	0.371898	0.363204
520	0.414207	0.378431	0.645778	0.396319	0.387375
519	0.441249	0.404683	0.65283	0.422966	0.413824
518	0.470567	0.43293	0.660109	0.451748	0.442339
517	0.50161	0.462823	0.666794	0.482216	0.47252
516	0.534276	0.493768	0.673191	0.514022	0.503895
515	0.567667	0.525446	0.679287	0.546557	0.536001
514	0.601586	0.556413	0.68453	0.579	0.567706
513	0.63475	0.58738	0.688975	0.611065	0.599222
512	0.666011	0.616195	0.692958	0.641103	0.628649
511	0.695279	0.642213	0.696668	0.668746	0.655479
510	0.720764	0.665197	0.699152	0.69298	0.679089
509	0.742481	0.684063	0.701473	0.713272	0.698667
508	0.759257	0.697285	0.702695	0.728271	0.712778
507	0.769816	0.706333	0.702261	0.738074	0.722204
506	0.774362	0.708426	0.702391	0.741394	0.72491
505	0.772984	0.704913	0.701303	0.738949	0.721931
504	0.765439	0.696134	0.700199	0.730787	0.71346
503	0.7527	0.683013	0.698281	0.717857	0.700435
502	0.735397	0.665119	0.696107	0.700258	0.682689
501	0.715127	0.645599	0.693771	0.680363	0.662981
500	0.693412	0.624859	0.690564	0.659135	0.641997
499	0.671009	0.603628	0.687492	0.637319	0.620473
498	0.649586	0.583954	0.685371	0.61677	0.600362
497	0.63006	0.566355	0.682577	0.598208	0.582281
496	0.613904	0.551502	0.679994	0.582703	0.567102
495	0.600414	0.540225	0.677879	0.570319	0.555272
494	0.591125	0.533092	0.675925	0.562109	0.5476
493	0.586075	0.529982	0.673925	0.558029	0.544005
492	0.585496	0.530643	0.672307	0.558069	0.544356
491	0.589003	0.535495	0.670714	0.562249	0.548872
490	0.596703	0.543484	0.669052	0.570094	0.556789
489	0.607853	0.555063	0.667514	0.581458	0.56826
488	0.621938	0.569725	0.66573	0.595831	0.582778
487	0.639256	0.587586	0.663815	0.613421	0.600503
486	0.65874	0.605967	0.661651	0.632354	0.61916
485	0.680169	0.626944	0.65962	0.653556	0.64025
484	0.70219	0.648129	0.657237	0.67516	0.661644
483	0.725208	0.669976	0.653937	0.697592	0.683784
482	0.748223	0.691412	0.650031	0.719817	0.705615
481	0.770315	0.712289	0.646224	0.741302	0.726796
480	0.79099	0.731345	0.641509	0.761167	0.746256
479	0.810047	0.748759	0.636194	0.779403	0.764081
478	0.827014	0.764395	0.630339	0.795705	0.78005
477	0.841102	0.776509	0.623877	0.808805	0.792657
476	0.851917	0.785979	0.617199	0.818948	0.802463
475	0.859708	0.792711	0.610113	0.82621	0.80946
474	0.863922	0.795737	0.602461	0.829829	0.812783
473	0.864836	0.796079	0.594653	0.830457	0.813268
472	0.861373	0.791983	0.585956	0.826678	0.80933
471	0.854258	0.785063	0.578031	0.819661	0.802362
470	0.844212	0.774857	0.569988	0.809535	0.792196
469	0.830389	0.761656	0.560925	0.796022	0.778839
468	0.81386	0.745329	0.552552	0.779594	0.762462
467	0.794393	0.726925	0.544519	0.760659	0.743792
466	0.77317	0.707845	0.536818	0.740507	0.724176
465	0.751069	0.686926	0.528304	0.718997	0.702962
464	0.72887	0.667229	0.52098	0.698049	0.682639
463	0.707742	0.647525	0.513279	0.677633	0.662579
462	0.687889	0.629996	0.505717	0.658942	0.644469
461	0.670202	0.613888	0.4978	0.642045	0.627966
460	0.656072	0.601913	0.490627	0.628992	0.615453
459	0.644	0.591742	0.48336	0.617871	0.604807
458	0.636108	0.58497	0.475884	0.610539	0.597754
457	0.630671	0.580994	0.46838	0.605832	0.593413
456	0.628138	0.579323	0.461132	0.60373	0.591527
455	0.628068	0.580119	0.453181	0.604093	0.592106
454	0.629918	0.58233	0.44575	0.606124	0.594227
453	0.633485	0.585814	0.437932	0.609649	0.597732
452	0.637559	0.590301	0.429511	0.61393	0.602116
451	0.642032	0.59476	0.421468	0.618396	0.606578
450	0.645987	0.598909	0.412757	0.622448	0.610679
449	0.649428	0.601314	0.404844	0.625371	0.613343
448	0.651039	0.603287	0.396073	0.627163	0.615225
447	0.651751	0.603164	0.38798	0.627458	0.615311
446	0.650214	0.601168	0.379518	0.625691	0.613429
445	0.64597	0.597126	0.371269	0.621548	0.609337
444	0.639974	0.590888	0.363287	0.615431	0.603159
443	0.631645	0.58297	0.354773	0.607308	0.595139
442	0.62109	0.572774	0.346976	0.596932	0.584853
441	0.608501	0.56028	0.339103	0.584391	0.572335
440	0.594762	0.54755	0.332196	0.571156	0.559353
439	0.579866	0.533533	0.324755	0.5567	0.545116
438	0.563917	0.518831	0.317647	0.541374	0.530103
437	0.54768	0.503527	0.311217	0.525604	0.514565
436	0.531322	0.488654	0.30481	0.509988	0.499321
435	0.516174	0.474504	0.298851	0.495339	0.484922
434	0.50156	0.460997	0.293249	0.481278	0.471138
433	0.488014	0.448288	0.287256	0.468151	0.45822
432	0.476698	0.437594	0.282475	0.457146	0.44737
431	0.465961	0.428418	0.277279	0.44719	0.437804
430	0.457376	0.421342	0.272731	0.439359	0.430351
429	0.450886	0.415669	0.269032	0.433277	0.424473
428	0.446604	0.411704	0.265316	0.429154	0.420429
427	0.443376	0.409105	0.262473	0.426241	0.417673
426	0.441856	0.408597	0.260181	0.425227	0.416912
425	0.441598	0.408776	0.258114	0.425187	0.416982
424	0.44305	0.409316	0.257118	0.426183	0.417749
423	0.444464	0.411498	0.25731	0.427981	0.419739
422	0.446528	0.41371	0.25715	0.430119	0.421915
421	0.449341	0.415745	0.258568	0.432543	0.424144
420	0.451667	0.418027	0.260798	0.434847	0.426437
419	0.453651	0.420722	0.264347	0.437186	0.428954
418	0.4559	0.422492	0.269274	0.439196	0.430844
417	0.457591	0.424455	0.273611	0.441023	0.432739
416	0.459714	0.426126	0.280212	0.44292	0.434523
415	0.461388	0.426739	0.2872	0.444063	0.435401
414	0.4623	0.428149	0.294102	0.445225	0.436687
413	0.46395	0.429615	0.30219	0.446783	0.438199
412	0.466938	0.43124	0.31057	0.449089	0.440165
411	0.469245	0.433541	0.319371	0.451393	0.442467
410	0.472583	0.436608	0.329312	0.454595	0.445602
409	0.477295	0.44084	0.338992	0.459068	0.449954
408	0.48292	0.446033	0.348429	0.464477	0.455255
407	0.489149	0.451664	0.358373	0.470407	0.461035
406	0.496301	0.458803	0.368593	0.477552	0.468178
405	0.503272	0.465804	0.379356	0.484538	0.475171
404	0.512164	0.474619	0.38923	0.493391	0.484005
403	0.520242	0.481413	0.400405	0.500827	0.49112
402	0.530228	0.49102	0.410989	0.510624	0.500822
401	0.539336	0.501624	0.423215	0.52048	0.511052
400	0.550396	0.511552	0.4356	0.530974	0.521263
399	0.560629	0.523135	0.448102	0.541882	0.532509
398	0.57309	0.533926	0.461407	0.553508	0.543717
397	0.585088	0.546743	0.474744	0.565916	0.556329
396	0.597116	0.558784	0.48787	0.57795	0.568367
395	0.607974	0.570511	0.502239	0.589243	0.579877
394	0.620349	0.582104	0.515491	0.601226	0.591665
393	0.631799	0.593305	0.528714	0.612552	0.602928
392	0.643026	0.604233	0.54305	0.623629	0.613931
391	0.653693	0.615491	0.554859	0.634592	0.625042
390	0.664781	0.625405	0.569103	0.645093	0.635249
389	0.675483	0.635435	0.580092	0.655459	0.645447
388	0.684868	0.646027	0.593942	0.665447	0.655737
387	0.697622	0.656905	0.607583	0.677264	0.667084
386	0.71037	0.670544	0.62248	0.690457	0.6805
385	0.723525	0.683294	0.636534	0.70341	0.693352
384	0.739257	0.698416	0.65323	0.718836	0.708626
383	0.755627	0.715504	0.671214	0.735565	0.725535
382	0.774048	0.732383	0.69126	0.753216	0.742799
381	0.78992	0.749521	0.70998	0.769721	0.759621
380	0.806243	0.76397	0.72907	0.785107	0.774538
379	0.819567	0.777209	0.748162	0.798388	0.787798
378	0.830792	0.787886	0.764164	0.809339	0.798612
377	0.840146	0.795643	0.778048	0.817894	0.806769
376	0.843178	0.799394	0.787557	0.821286	0.81034
375	0.845422	0.801062	0.793843	0.823242	0.812152
374	0.84588	0.799876	0.796757	0.822878	0.811377
373	0.840496	0.797211	0.794444	0.818854	0.808032
372	0.837561	0.793158	0.792489	0.81536	0.804259
371	0.830021	0.787037	0.787699	0.808529	0.797783
370	0.821647	0.780402	0.781408	0.801025	0.790713
369	0.814254	0.772375	0.772299	0.793315	0.782845
368	0.80634	0.767615	0.769342	0.786977	0.777296
367	0.796186	0.756513	0.75411	0.77635	0.766431
366	0.783373	0.747108	0.74176	0.76524	0.756174
365	0.772774	0.736235	0.730114	0.754505	0.74537
364	0.760912	0.72561	0.715503	0.743261	0.734436
363	0.747425	0.710023	0.699213	0.728724	0.719373
362	0.735813	0.699809	0.684356	0.717811	0.70881
361	0.720981	0.689144	0.667874	0.705063	0.697103
360	0.711459	0.677696	0.651033	0.694577	0.686137
359	0.696713	0.667135	0.632983	0.681924	0.67453
358	0.685617	0.653299	0.6195	0.669458	0.661378
357	0.66733	0.637167	0.602862	0.652249	0.644708
356	0.657005	0.626774	0.587915	0.64189	0.634332
355	0.644604	0.617521	0.574338	0.631062	0.624292
354	0.635512	0.605774	0.557762	0.620643	0.613209
353	0.62171	0.590956	0.546699	0.606333	0.598645
352	0.611695	0.579731	0.527844	0.595713	0.587722
351	0.599316	0.564757	0.517207	0.582036	0.573397
350	0.578712	0.557891	0.510615	0.568302	0.563096
349	0.565252	0.539974	0.493488	0.552613	0.546293
348	0.573527	0.54396	0.508504	0.558743	0.551352
347	0.562884	0.537484	0.500709	0.550184	0.543834
346	0.550057	0.525651	0.489787	0.537854	0.531752
345	0.541609	0.515761	0.480202	0.528685	0.522223
344	0.529592	0.502643	0.469046	0.516118	0.50938
343	0.518827	0.492358	0.462986	0.505593	0.498975
342	0.507551	0.484604	0.450861	0.496078	0.490341
341	0.49856	0.472551	0.441487	0.485555	0.479053
340	0.489756	0.468089	0.432674	0.478922	0.473506
339	0.479926	0.45708	0.423168	0.468503	0.462792
338	0.47103	0.448241	0.413559	0.459635	0.453938
337	0.4601	0.440638	0.405446	0.450369	0.445503
336	0.450257	0.430698	0.395276	0.440478	0.435588
335	0.43823	0.419079	0.385943	0.428654	0.423867
334	0.42679	0.409388	0.379125	0.418089	0.413739
333	0.417905	0.394618	0.368388	0.406261	0.40044
332	0.406003	0.388012	0.358356	0.397008	0.39251
331	0.396467	0.379051	0.353419	0.387759	0.383405
330	0.387291	0.369924	0.342558	0.378607	0.374266
329	0.379117	0.362196	0.336564	0.370656	0.366426
328	0.372748	0.354855	0.329357	0.363801	0.359328
327	0.365245	0.350703	0.324276	0.357974	0.354339
326	0.35987	0.345433	0.317475	0.352652	0.349042
325	0.355737	0.341138	0.311825	0.348438	0.344788
324	0.350113	0.335461	0.307372	0.342787	0.339124
323	0.347189	0.333103	0.305352	0.340146	0.336624
322	0.344308	0.329799	0.300085	0.337054	0.333426
321	0.342008	0.326785	0.29987	0.334396	0.330591
320	0.339279	0.326024	0.29714	0.332651	0.329338
319	0.339335	0.325976	0.296985	0.332655	0.329316
318	0.337412	0.325573	0.295123	0.331493	0.328533
317	0.337788	0.32799	0.296375	0.332889	0.330439
316	0.337488	0.326968	0.299029	0.332228	0.329598
315	0.339615	0.32793	0.302053	0.333773	0.330851
314	0.338664	0.327644	0.30666	0.333154	0.330399
313	0.338621	0.328629	0.30836	0.333625	0.331127
312	0.335906	0.326447	0.313461	0.331176	0.328812
311	0.335535	0.324209	0.315035	0.329872	0.327041
310	0.332492	0.322388	0.319038	0.32744	0.324914
309	0.327716	0.31886	0.321341	0.323288	0.321074
308	0.324384	0.314937	0.320654	0.319661	0.317299
307	0.32088	0.311432	0.321273	0.316156	0.313794
306	0.317052	0.308892	0.320481	0.312972	0.310932
305	0.314977	0.307122	0.318464	0.311049	0.309086
304	0.314094	0.306659	0.318145	0.310376	0.308518
303	0.316235	0.307901	0.318361	0.312068	0.309984
302	0.319258	0.313209	0.316594	0.316234	0.314721
301	0.327263	0.31875	0.318683	0.323006	0.320878
300	0.336389	0.32689	0.319436	0.331639	0.329265

## Sheet: Figure S3c
relion halfmaps		model-to-map		model refined against 1st half map vs. 1st half map		model refined against 1st half map vs. 2nd half map			0.143	0.5
/coordinate/x	/coordinate/y	d_inv	fsc	d_inv	fsc	d_inv	fsc
0.001001	1	0.0274331	0.82808	0.0225162	0.82737	0.0229166	0.827189		0.143	0.5
0.00377359	0.999996	0.0354532	0.82731	0.03321	0.8266	0.0333567	0.825944		0.143	0.5
0.00754717	0.999968	0.0406982	0.827708	0.039178	0.826355	0.039275	0.825775		0.143	0.5
0.0113208	0.999939	0.0451279	0.827045	0.0437829	0.825415	0.0438709	0.824465		0.143	0.5
0.0150943	0.999812	0.048351	0.826571	0.0474204	0.825581	0.0474827	0.824552		0.143	0.5
0.0188679	0.99975	0.0516809	0.826491	0.0507102	0.825352	0.0507742	0.824484		0.143	0.5
0.0226415	0.999669	0.0543354	0.825925	0.0536983	0.824077	0.0537501	0.823161		0.143	0.5
0.0264151	0.999639	0.0568494	0.824951	0.0561135	0.823751	0.0561711	0.823177		0.143	0.5
0.0301887	0.999523	0.0590207	0.824718	0.0585042	0.822929	0.0585404	0.822595		0.143	0.5
0.0339623	0.999042	0.0612938	0.824256	0.0606914	0.822595	0.0607368	0.822508		0.143	0.5
0.0377359	0.998727	0.0633298	0.823665	0.0629025	0.822143	0.0629396	0.822284		0.143	0.5
0.0415094	0.99852	0.0649973	0.823277	0.0646575	0.821893	0.0646904	0.821951		0.143	0.5
0.045283	0.997659	0.0668922	0.823631	0.0663927	0.821447	0.0664351	0.821538		0.143	0.5
0.0490566	0.99684	0.0685969	0.823361	0.0682286	0.821921	0.0682577	0.821492		0.143	0.5
0.0528302	0.996254	0.0700624	0.823101	0.0698136	0.822945	0.0698466	0.82223		0.143	0.5
0.0566038	0.996115	0.0717846	0.822627	0.0714375	0.822274	0.0714717	0.821365		0.143	0.5
0.0603774	0.994714	0.073201	0.821878	0.0730186	0.822475	0.0730452	0.82124		0.143	0.5
0.0641509	0.993889	0.0745064	0.821422	0.0741804	0.821423	0.074208	0.819747		0.143	0.5
0.0679245	0.992675	0.0758642	0.819499	0.0756788	0.820506	0.0757081	0.818905		0.143	0.5
0.0716981	0.992277	0.077243	0.818664	0.0770429	0.819582	0.0770674	0.818091		0.143	0.5
0.0754717	0.993877	0.0784869	0.817033	0.0783892	0.818454	0.0784129	0.816839		0.143	0.5
0.0792453	0.994994	0.0798505	0.817144	0.0794589	0.818504	0.0794856	0.816779		0.143	0.5
0.0830189	0.994459	0.080992	0.817259	0.0809081	0.818088	0.0809323	0.81615		0.143	0.5
0.0867925	0.990695	0.0820088	0.816696	0.0819503	0.81865	0.0819725	0.816686		0.143	0.5
0.090566	0.98913	0.0831883	0.816173	0.0830941	0.817908	0.0831159	0.81585		0.143	0.5
0.0943396	0.990337	0.0843356	0.816836	0.0842027	0.818467	0.0842255	0.816595		0.143	0.5
0.0981132	0.988345	0.0853611	0.816842	0.0853243	0.819083	0.0853438	0.817258		0.143	0.5
0.101887	0.984618	0.0863744	0.817586	0.0863044	0.820575	0.0863239	0.818775		0.143	0.5
0.10566	0.984424	0.0874702	0.818011	0.0872962	0.820635	0.0873173	0.818667		0.143	0.5
0.109434	0.983846	0.0884586	0.818091	0.0884645	0.821376	0.0884867	0.819077		0.143	0.5
0.113208	0.980232	0.089445	0.81856	0.0893412	0.822922	0.0893595	0.820544		0.143	0.5
0.116981	0.98017	0.0904749	0.819982	0.0904251	0.823448	0.0904468	0.820951		0.143	0.5
0.120755	0.978171	0.0912938	0.820952	0.0912769	0.824561	0.0912949	0.822089		0.143	0.5
0.124528	0.974537	0.0921274	0.821327	0.0922254	0.825567	0.0922433	0.823118		0.143	0.5
0.128302	0.977127	0.0930321	0.822896	0.0930321	0.826574	0.0930481	0.824175		0.143	0.5
0.132075	0.976332	0.0940989	0.82334	0.094074	0.827235	0.094093	0.82504		0.143	0.5
0.135849	0.971987	0.0948437	0.824179	0.0949232	0.827991	0.0949405	0.825856		0.143	0.5
0.139623	0.968375	0.0956119	0.824883	0.0955576	0.829138	0.09557	0.827023		0.143	0.5
0.143396	0.963064	0.0964531	0.826359	0.0964171	0.829926	0.0964383	0.827572		0.143	0.5
0.14717	0.958263	0.0974228	0.827645	0.0974236	0.831373	0.0974399	0.82878		0.143	0.5
0.150943	0.953178	0.0983024	0.829169	0.0982207	0.833025	0.0982435	0.830157		0.143	0.5
0.154717	0.936612	0.0989773	0.830259	0.099263	0.833351	0.0992736	0.830705		0.143	0.5
0.158491	0.932903	0.0997916	0.830994	0.0998507	0.834943	0.0998666	0.832124		0.143	0.5
0.162264	0.93078	0.100519	0.83176	0.100625	0.836513	0.100638	0.833754		0.143	0.5
0.166038	0.932094	0.10118	0.833245	0.101288	0.837719	0.1013	0.83466		0.143	0.5
0.169811	0.936984	0.101877	0.833678	0.101893	0.838996	0.10191	0.836118		0.143	0.5
0.173585	0.940695	0.10266	0.834415	0.102721	0.839637	0.102737	0.83694		0.143	0.5
0.177359	0.941299	0.103533	0.834851	0.103569	0.839131	0.103583	0.836381		0.143	0.5
0.181132	0.943317	0.104209	0.834406	0.10424	0.838658	0.104253	0.835795		0.143	0.5
0.184906	0.947363	0.104869	0.832508	0.105002	0.837224	0.10502	0.834329		0.143	0.5
0.188679	0.953461	0.105542	0.8299	0.105692	0.834019	0.105701	0.831171		0.143	0.5
0.192453	0.955534	0.106259	0.827739	0.106396	0.830803	0.106413	0.827873		0.143	0.5
0.196226	0.954484	0.107082	0.824588	0.10715	0.828203	0.107165	0.825415		0.143	0.5
0.2	0.956293	0.107687	0.822457	0.107793	0.825589	0.107805	0.822819		0.143	0.5
0.203774	0.959129	0.108266	0.821289	0.108436	0.823642	0.108448	0.820699		0.143	0.5
0.207547	0.959832	0.108887	0.820856	0.109012	0.821893	0.109023	0.81865		0.143	0.5
0.211321	0.957652	0.109574	0.819948	0.109749	0.821302	0.109764	0.818016		0.143	0.5
0.215094	0.955594	0.110185	0.819429	0.110349	0.820815	0.110359	0.817541		0.143	0.5
0.218868	0.951688	0.11076	0.819391	0.110865	0.820117	0.110875	0.817024		0.143	0.5
0.222642	0.946706	0.11135	0.81928	0.111487	0.819375	0.111502	0.816653		0.143	0.5
0.226415	0.941699	0.112052	0.819082	0.112271	0.819258	0.112286	0.816294		0.143	0.5
0.230189	0.936238	0.112726	0.819052	0.112914	0.818229	0.112923	0.815499		0.143	0.5
0.233962	0.926991	0.113314	0.818999	0.113373	0.819364	0.113387	0.816876		0.143	0.5
0.237736	0.918254	0.113855	0.819043	0.114092	0.819457	0.114103	0.816698		0.143	0.5
0.241509	0.913265	0.1145	0.818822	0.114584	0.82019	0.114594	0.816969		0.143	0.5
0.245283	0.908222	0.115177	0.818503	0.115266	0.819455	0.115284	0.81595		0.143	0.5
0.249057	0.901582	0.115702	0.81941	0.115948	0.819431	0.115957	0.815812		0.143	0.5
0.25283	0.890205	0.116234	0.819774	0.116438	0.819369	0.116448	0.815895		0.143	0.5
0.256604	0.878579	0.1168	0.820331	0.117009	0.819264	0.11702	0.815954		0.143	0.5
0.260377	0.859912	0.117305	0.820951	0.117553	0.819813	0.117566	0.816546		0.143	0.5
0.264151	0.845259	0.117865	0.821912	0.118056	0.819953	0.118064	0.816687		0.143	0.5
0.267925	0.828636	0.118441	0.822086	0.118557	0.820689	0.118569	0.817606		0.143	0.5
0.271698	0.802019	0.118889	0.823014	0.119146	0.821478	0.119159	0.818608		0.143	0.5
0.275472	0.775009	0.119463	0.823886	0.119742	0.821896	0.119749	0.819169		0.143	0.5
0.279245	0.757924	0.120044	0.824568	0.120224	0.822322	0.120235	0.819368		0.143	0.5
0.283019	0.732024	0.12059	0.825632	0.120763	0.823411	0.120775	0.820627		0.143	0.5
0.286792	0.708121	0.121256	0.825899	0.121378	0.823962	0.121392	0.82122		0.143	0.5
0.290566	0.686066	0.1217	0.827343	0.121998	0.825973	0.122009	0.822969		0.143	0.5
0.29434	0.65636	0.1222	0.827675	0.122487	0.82656	0.122496	0.823292		0.143	0.5
0.298113	0.622947	0.122673	0.828856	0.122932	0.827215	0.122939	0.823925		0.143	0.5
0.301887	0.583559	0.123178	0.830633	0.123384	0.828836	0.123395	0.825495		0.143	0.5
0.30566	0.553525	0.123687	0.831779	0.12385	0.830063	0.123859	0.826712		0.143	0.5
0.309434	0.514989	0.124173	0.831839	0.124365	0.830333	0.124377	0.826644		0.143	0.5
0.313208	0.470258	0.124674	0.833162	0.124893	0.830358	0.124905	0.826973		0.143	0.5
0.316981	0.44015	0.125265	0.8329	0.125451	0.830388	0.12546	0.827275		0.143	0.5
0.320755	0.403853	0.125717	0.833662	0.125998	0.831007	0.126009	0.828233		0.143	0.5
0.324528	0.368052	0.126207	0.833576	0.126449	0.831012	0.126455	0.828097		0.143	0.5
0.328302	0.343871	0.126646	0.833665	0.126839	0.831176	0.12685	0.82806		0.143	0.5
0.332075	0.31477	0.127047	0.834933	0.127419	0.831601	0.12743	0.828198		0.143	0.5
0.335849	0.29018	0.127501	0.835565	0.12786	0.832226	0.127866	0.82899		0.143	0.5
0.339623	0.269733	0.128095	0.836866	0.128309	0.833361	0.128321	0.830366		0.143	0.5
0.343396	0.25251	0.128632	0.836363	0.128845	0.833589	0.128857	0.83056		0.143	0.5
0.34717	0.229695	0.129005	0.836255	0.129394	0.833604	0.129401	0.830612		0.143	0.5
0.350943	0.200412	0.129415	0.837063	0.12978	0.833905	0.129789	0.830623		0.143	0.5
0.354717	0.176782	0.129913	0.838018	0.130152	0.833029	0.130159	0.830243		0.143	0.5
0.358491	0.146944	0.130409	0.836728	0.130597	0.833231	0.130609	0.830836		0.143	0.5
0.362264	0.124061	0.13086	0.836861	0.131054	0.833386	0.131062	0.831345		0.143	0.5
0.366038	0.12739	0.131283	0.83663	0.131443	0.833317	0.131451	0.831088		0.143	0.5
0.369811	0.118039	0.131656	0.837487	0.131951	0.833306	0.131962	0.830846		0.143	0.5
0.373585	0.100606	0.132112	0.836559	0.132423	0.832041	0.132432	0.829616		0.143	0.5
0.377359	0.0919251	0.132587	0.835749	0.132809	0.831541	0.132817	0.82936		0.143	0.5
0.381132	0.0856169	0.132986	0.834893	0.133294	0.829858	0.133304	0.827854		0.143	0.5
0.384906	0.0731233	0.133476	0.834289	0.133766	0.828715	0.133775	0.826854		0.143	0.5
0.388679	0.0550592	0.133953	0.833281	0.134301	0.827754	0.13431	0.825793		0.143	0.5
0.392453	0.0484534	0.134384	0.831894	0.134704	0.827987	0.134713	0.82584		0.143	0.5
0.396226	0.0473419	0.134818	0.832007	0.135151	0.827217	0.135159	0.825191		0.143	0.5
0.4	0.0356619	0.135292	0.831718	0.135513	0.826764	0.135522	0.825039		0.143	0.5
0.403774	0.0335902	0.135598	0.830753	0.136005	0.826651	0.136015	0.824867		0.143	0.5
0.407547	0.0258972	0.136012	0.829674	0.136382	0.826019	0.136388	0.824076		0.143	0.5
0.411321	0.0179839	0.136413	0.828979	0.136747	0.825141	0.136755	0.822411		0.143	0.5
0.415094	0.0119988	0.136825	0.828005	0.137108	0.823928	0.137113	0.820804		0.143	0.5
0.418868	0.0132	0.137237	0.827722	0.137435	0.822567	0.137445	0.819008		0.143	0.5
0.422642	0.0222502	0.137636	0.826516	0.137882	0.821225	0.137891	0.817507		0.143	0.5
0.426415	0.0246807	0.138026	0.824588	0.138336	0.819982	0.138344	0.815996		0.143	0.5
0.430189	0.00977021	0.138419	0.823613	0.138718	0.818526	0.138725	0.814646		0.143	0.5
0.433962	0.0265912	0.138837	0.822927	0.139233	0.816638	0.139245	0.813221		0.143	0.5
0.437736	0.0257052	0.139234	0.821388	0.139706	0.816074	0.139713	0.812492		0.143	0.5
0.441509	0.0164441	0.139702	0.820588	0.140033	0.814949	0.14004	0.81196		0.143	0.5
0.445283	0.00540856	0.140114	0.818755	0.140352	0.814114	0.140359	0.811262		0.143	0.5
0.449057	0.00458621	0.140479	0.819311	0.140762	0.81278	0.140771	0.810018		0.143	0.5
0.45283	0.00337772	0.140786	0.818629	0.14114	0.812043	0.141147	0.808464		0.143	0.5
0.456604	0.00523188	0.141119	0.81838	0.141475	0.810661	0.141481	0.806684		0.143	0.5
0.460377	0.00415407	0.141565	0.817478	0.14182	0.810015	0.141828	0.806205		0.143	0.5
0.464151	0.0102733	0.142023	0.816987	0.142246	0.809805	0.142256	0.805415		0.143	0.5
0.467925	0.0101971	0.142403	0.816162	0.142764	0.808167	0.142773	0.803868		0.143	0.5
0.471698	0.00366606	0.142757	0.814584	0.143127	0.807569	0.143133	0.803679		0.143	0.5
0.5		0.143163	0.813426	0.143537	0.806481	0.143547	0.801925		0.143	0.5
		0.143559	0.811683	0.1439	0.803937	0.143905	0.79894		0.143	0.5
		0.144004	0.810335	0.144288	0.802147	0.144297	0.796889		0.143	0.5
		0.144388	0.809311	0.144659	0.80119	0.144666	0.795857		0.143	0.5
		0.14466	0.808622	0.145061	0.799472	0.14507	0.793988		0.143	0.5
		0.144985	0.808003	0.145473	0.797768	0.14548	0.792516		0.143	0.5
		0.145306	0.806767	0.145769	0.796269	0.145773	0.79115		0.143	0.5
		0.145648	0.806537	0.14607	0.795355	0.146077	0.789962		0.143	0.5
		0.146013	0.805695	0.146344	0.793033	0.14635	0.78753		0.143	0.5
		0.146433	0.804586	0.146689	0.791611	0.146697	0.785671		0.143	0.5
		0.146829	0.803865	0.147071	0.791117	0.147078	0.785129		0.143	0.5
		0.147105	0.803127	0.147473	0.7907	0.147482	0.784364		0.143	0.5
		0.147397	0.802226	0.147826	0.789518	0.147833	0.78259		0.143	0.5
		0.147658	0.80091	0.148151	0.788857	0.148158	0.781768		0.143	0.5
		0.148124	0.800207	0.148478	0.787683	0.148484	0.780494		0.143	0.5
		0.148538	0.800325	0.148812	0.787188	0.148821	0.779735		0.143	0.5
		0.148867	0.798913	0.149253	0.78624	0.149261	0.778497		0.143	0.5
		0.149279	0.798892	0.149656	0.785161	0.149664	0.777332		0.143	0.5
		0.149687	0.79842	0.149974	0.784929	0.14998	0.776609		0.143	0.5
		0.150012	0.797766	0.150342	0.784385	0.15035	0.776101		0.143	0.5
		0.150329	0.797591	0.150731	0.783394	0.15074	0.774461		0.143	0.5
		0.150694	0.796824	0.151108	0.782414	0.151114	0.773332		0.143	0.5
		0.151034	0.795508	0.151383	0.782605	0.151388	0.772821		0.143	0.5
		0.151367	0.794743	0.151706	0.781765	0.151714	0.771618		0.143	0.5
		0.151671	0.795167	0.152109	0.78116	0.152116	0.770881		0.143	0.5
		0.152012	0.794817	0.152415	0.780934	0.152421	0.770355		0.143	0.5
		0.152358	0.79525	0.152728	0.781126	0.152734	0.770781		0.143	0.5
		0.152679	0.795588	0.153035	0.780758	0.153041	0.769783
		0.15301	0.79634	0.153333	0.779834	0.15334	0.76893
		0.153267	0.79632	0.153668	0.779882	0.153674	0.768677
		0.153571	0.795794	0.153971	0.779597	0.153977	0.768384
		0.153834	0.795061	0.154254	0.778851	0.154259	0.767194
		0.154141	0.79488	0.154575	0.778691	0.154582	0.766988
		0.154448	0.794485	0.154962	0.778377	0.154969	0.766513
		0.154842	0.79372	0.155304	0.778769	0.15531	0.766608
		0.155198	0.79378	0.155564	0.778927	0.15557	0.766779
		0.155572	0.793829	0.155928	0.778929	0.155935	0.766525
		0.155896	0.794853	0.156294	0.77823	0.156302	0.765567
		0.156149	0.795757	0.156671	0.777965	0.156677	0.765522
		0.156485	0.796423	0.156959	0.777276	0.156965	0.765169
		0.156862	0.797616	0.157244	0.778212	0.15725	0.765797
		0.157213	0.797667	0.157559	0.778443	0.157564	0.766449
		0.157492	0.797724	0.157833	0.779093	0.15784	0.76737
		0.157777	0.798379	0.158176	0.779944	0.158183	0.76827
		0.158025	0.798795	0.15848	0.780399	0.158487	0.7686
		0.158305	0.799238	0.158773	0.781414	0.158778	0.76996
		0.158663	0.800659	0.158998	0.782378	0.159004	0.771256
		0.158961	0.801595	0.159305	0.783533	0.15931	0.7725
		0.159277	0.802911	0.159604	0.7848	0.159612	0.773219
		0.159594	0.804048	0.159998	0.785732	0.160005	0.774408
		0.159962	0.805774	0.160292	0.786749	0.160297	0.775243
		0.16023	0.807067	0.160567	0.787948	0.160573	0.776004
		0.160463	0.807767	0.160955	0.788271	0.160964	0.776479
		0.160773	0.809215	0.161296	0.788484	0.161302	0.777315
		0.161072	0.809973	0.161546	0.789454	0.16155	0.7789
		0.161369	0.810486	0.161841	0.78936	0.161848	0.779611
		0.161717	0.810584	0.162187	0.790566	0.162194	0.780411
		0.162006	0.811305	0.162514	0.791675	0.162519	0.781735
		0.162351	0.811387	0.162732	0.793032	0.162737	0.783327
		0.162606	0.812247	0.162991	0.794384	0.162997	0.784919
		0.162871	0.812464	0.163312	0.794507	0.163317	0.784622
		0.163112	0.814283	0.163601	0.795438	0.163607	0.785881
		0.163341	0.815521	0.16386	0.79642	0.163863	0.787681
		0.163556	0.815764	0.16408	0.797877	0.164085	0.78954
		0.163849	0.816767	0.164347	0.798986	0.164352	0.79057
		0.16415	0.817334	0.164605	0.798754	0.16461	0.790425
		0.164513	0.819287	0.164947	0.799427	0.164955	0.791576
		0.164824	0.820191	0.165244	0.800078	0.165249	0.792464
		0.165091	0.820334	0.165521	0.800276	0.165526	0.793379
		0.165374	0.820805	0.1658	0.801663	0.165805	0.795128
		0.165779	0.822075	0.166077	0.801919	0.166083	0.795765
		0.166037	0.822682	0.166427	0.801606	0.166435	0.79528
		0.166348	0.823805	0.166791	0.802096	0.166797	0.796455
		0.166602	0.824138	0.167067	0.803005	0.167072	0.797332
		0.166889	0.825016	0.167339	0.804295	0.167344	0.798177
		0.167142	0.826085	0.167583	0.804461	0.167587	0.798576
		0.16737	0.827202	0.16786	0.805736	0.167867	0.799605
		0.167635	0.828176	0.168115	0.807344	0.168119	0.801639
		0.167924	0.828644	0.168339	0.808855	0.168344	0.803068
		0.168178	0.830195	0.168589	0.808989	0.168595	0.80367
		0.168479	0.831008	0.168863	0.809929	0.168869	0.804738
		0.168707	0.831274	0.169117	0.809991	0.169123	0.804583
		0.168941	0.832328	0.169413	0.809989	0.169418	0.804869
		0.169228	0.833334	0.169714	0.810715	0.169721	0.805914
		0.16946	0.834163	0.170023	0.811516	0.170028	0.807442
		0.169745	0.834895	0.170265	0.812355	0.170271	0.808236
		0.170036	0.835192	0.170553	0.813406	0.170559	0.809816
		0.170321	0.836196	0.170818	0.814018	0.170824	0.810682
		0.170611	0.836717	0.171114	0.81576	0.171121	0.812346
		0.170876	0.837059	0.171376	0.81678	0.171382	0.813539
		0.171112	0.837674	0.171641	0.817271	0.171646	0.813618
		0.171326	0.839418	0.171892	0.817909	0.171896	0.814432
		0.171604	0.840134	0.172109	0.817967	0.172113	0.813959
		0.171893	0.841363	0.172346	0.818277	0.172351	0.814191
		0.172216	0.841834	0.172599	0.819549	0.172605	0.814944
		0.172508	0.842958	0.172899	0.820182	0.172904	0.816254
		0.172725	0.843651	0.173191	0.821677	0.173198	0.818162
		0.172985	0.844489	0.173474	0.822225	0.173478	0.818374
		0.173229	0.844457	0.173695	0.822018	0.1737	0.818866
		0.173468	0.844913	0.173947	0.822492	0.173951	0.819424
		0.17377	0.846267	0.174131	0.823002	0.174136	0.819419
		0.174023	0.84704	0.174431	0.8233	0.174437	0.81991
		0.174209	0.848538	0.174713	0.824569	0.174719	0.821561
		0.174397	0.849742	0.174966	0.825178	0.174971	0.822443
		0.174614	0.850656	0.175229	0.825872	0.175234	0.822995
		0.174943	0.851524	0.175483	0.826831	0.175487	0.824285
		0.175228	0.852038	0.175671	0.827662	0.175675	0.824145
		0.175495	0.852805	0.175924	0.828994	0.175928	0.82509
		0.175678	0.852996	0.176189	0.829664	0.176196	0.825446
		0.175936	0.854407	0.176467	0.831818	0.176471	0.827297
		0.176201	0.854442	0.176679	0.833512	0.176685	0.829188
		0.176445	0.855287	0.176944	0.833625	0.176949	0.828829
		0.176642	0.856166	0.177207	0.833942	0.177213	0.82872
		0.176968	0.857476	0.177457	0.834389	0.177461	0.82907
		0.177216	0.85813	0.177661	0.835472	0.177666	0.829938
		0.177471	0.858504	0.177895	0.836026	0.1779	0.830019
		0.177713	0.858139	0.178174	0.836726	0.178179	0.830871
		0.17796	0.859282	0.178454	0.838444	0.17846	0.832267
		0.178197	0.859627	0.178755	0.839461	0.178761	0.832909
		0.178451	0.860438	0.179014	0.839596	0.179019	0.832993
		0.178703	0.861203	0.179276	0.840127	0.179279	0.833202
		0.178947	0.861486	0.179446	0.840927	0.179449	0.834041
		0.179209	0.861832	0.179671	0.841819	0.179677	0.834223
		0.179454	0.862549	0.179984	0.841366	0.179989	0.834488
		0.179686	0.863027	0.180207	0.842789	0.180211	0.835805
		0.179901	0.863811	0.180403	0.843026	0.180407	0.836022
		0.180145	0.865192	0.180616	0.844096	0.180621	0.837119
		0.180398	0.865592	0.180857	0.844506	0.180862	0.837102
		0.180606	0.86612	0.181075	0.84451	0.18108	0.83738
		0.180799	0.86672	0.181303	0.845299	0.181306	0.837904
		0.181004	0.867174	0.181541	0.846345	0.181547	0.838574
		0.181232	0.867647	0.181784	0.846939	0.181789	0.839049
		0.181505	0.869078	0.182028	0.848304	0.182032	0.840762
		0.181726	0.869578	0.18226	0.849014	0.182265	0.841264
		0.181963	0.870761	0.182518	0.849906	0.182523	0.841991
		0.182193	0.872309	0.182735	0.851075	0.182739	0.842782
		0.182381	0.873315	0.182936	0.851857	0.18294	0.843637
		0.182594	0.874051	0.183177	0.852438	0.183182	0.844228
		0.182832	0.874483	0.183387	0.853927	0.183392	0.845488
		0.183107	0.875339	0.18366	0.854718	0.183665	0.846052
		0.183345	0.876317	0.183845	0.855965	0.183848	0.847528
		0.183587	0.876659	0.184037	0.856841	0.184042	0.848835
		0.183883	0.877169	0.184301	0.857847	0.184307	0.849501
		0.184139	0.878344	0.184614	0.85846	0.18462	0.849896
		0.184316	0.878792	0.184858	0.859325	0.184862	0.850817
		0.184494	0.879868	0.18506	0.860212	0.185065	0.851601
		0.184718	0.880423	0.185306	0.861407	0.185311	0.852188
		0.18494	0.881332	0.185545	0.861847	0.185549	0.852648
		0.185169	0.882032	0.185726	0.862611	0.18573	0.852668
		0.185404	0.882369	0.185966	0.863053	0.185971	0.853392
		0.185614	0.882706	0.186194	0.863885	0.186198	0.854089
		0.185828	0.882588	0.186406	0.864729	0.18641	0.855222
		0.186078	0.882928	0.186589	0.865289	0.186592	0.856659
		0.186337	0.883608	0.186774	0.865793	0.186779	0.857338
		0.186494	0.883982	0.187017	0.867387	0.187021	0.858674
		0.186709	0.884308	0.187222	0.868593	0.187227	0.859583
		0.186943	0.884763	0.18748	0.869306	0.187485	0.859609
		0.18722	0.885611	0.187735	0.869813	0.187741	0.860741
		0.187451	0.88617	0.187948	0.869496	0.187951	0.860677
		0.187671	0.887173	0.188124	0.869766	0.188128	0.860844
		0.187878	0.888605	0.188343	0.869804	0.188347	0.860995
		0.188058	0.888991	0.188618	0.870276	0.188624	0.861857
		0.188296	0.888883	0.18887	0.871037	0.188874	0.862932
		0.188548	0.889464	0.189084	0.871905	0.189089	0.863569
		0.188745	0.890535	0.189299	0.872286	0.189303	0.864265
		0.188975	0.891352	0.189519	0.872136	0.189523	0.864306
		0.189185	0.89125	0.189749	0.873179	0.189753	0.865665
		0.189364	0.891804	0.189936	0.87377	0.189939	0.866458
		0.189542	0.89287	0.19014	0.874111	0.190144	0.867202
		0.18978	0.893248	0.190337	0.87468	0.190342	0.868033
		0.190022	0.893438	0.190567	0.875123	0.19057	0.868198
		0.190199	0.894075	0.190751	0.876	0.190755	0.869161
		0.190469	0.89448	0.190973	0.876838	0.190978	0.869964
		0.190625	0.895161	0.191171	0.877219	0.191175	0.870636
		0.190808	0.895814	0.191396	0.877441	0.191401	0.871383
		0.191018	0.896106	0.191629	0.877951	0.191634	0.872144
		0.191186	0.896607	0.191833	0.87883	0.191837	0.872794
		0.191379	0.896504	0.192048	0.879145	0.192052	0.873175
		0.191628	0.896944	0.192246	0.879239	0.192249	0.873314
		0.191793	0.89738	0.192447	0.87885	0.192451	0.873492
		0.191996	0.897602	0.192613	0.87919	0.192616	0.873934
		0.192314	0.898097	0.192824	0.878802	0.192829	0.873792
		0.192531	0.898645	0.193084	0.87973	0.193089	0.874649
		0.19276	0.898956	0.1933	0.880426	0.193303	0.875118
		0.192934	0.899083	0.193502	0.880478	0.193506	0.874967
		0.19315	0.899274	0.193708	0.880772	0.193711	0.875388
		0.193311	0.899856	0.193923	0.880783	0.193928	0.876177
		0.193528	0.900031	0.194108	0.880627	0.194112	0.87597
		0.193758	0.900022	0.194309	0.881156	0.194312	0.876181
		0.193946	0.900879	0.194515	0.880986	0.194519	0.876108
		0.194153	0.901419	0.194734	0.880613	0.194739	0.875811
		0.194366	0.901683	0.194898	0.881175	0.194901	0.876121
		0.194595	0.901405	0.195088	0.881115	0.195092	0.876236
		0.194825	0.901746	0.195291	0.882013	0.195295	0.877223
		0.195037	0.902482	0.195498	0.882211	0.195501	0.877435
		0.195247	0.90228	0.195688	0.882396	0.195692	0.877768
		0.195423	0.902521	0.195932	0.882772	0.195937	0.877961
		0.195636	0.902617	0.196159	0.882715	0.196164	0.877908
		0.195841	0.902102	0.196365	0.883035	0.196369	0.878786
		0.196018	0.902504	0.196562	0.883304	0.196566	0.879104
		0.196221	0.903154	0.196737	0.883903	0.19674	0.879613
		0.19644	0.903331	0.196954	0.883862	0.19696	0.879923
		0.196622	0.903794	0.197265	0.883807	0.19727	0.880175
		0.196839	0.904144	0.197487	0.884349	0.197491	0.880544
		0.197032	0.903935	0.197692	0.88449	0.197697	0.880754
		0.197224	0.903711	0.197913	0.884645	0.197917	0.881091
		0.197427	0.90368	0.198108	0.885281	0.198112	0.881469
		0.197595	0.903884	0.198264	0.885181	0.198267	0.881723
		0.197785	0.903748	0.198392	0.885754	0.198395	0.882279
		0.19798	0.904076	0.198566	0.885465	0.19857	0.882096
		0.19817	0.903994	0.198762	0.885366	0.198765	0.882214
		0.198326	0.904707	0.198904	0.884851	0.198908	0.881273
		0.198479	0.905065	0.199105	0.885067	0.199109	0.881791
		0.198641	0.905035	0.199322	0.885461	0.199327	0.882398
		0.19886	0.90435	0.199516	0.885741	0.19952	0.88299
		0.199109	0.904769	0.199718	0.886061	0.199722	0.88317
		0.199294	0.905506	0.199879	0.886742	0.199882	0.883866
		0.199519	0.905886	0.200057	0.887155	0.200061	0.883907
		0.199692	0.905985	0.200237	0.886558	0.200242	0.883481
		0.199848	0.906467	0.200506	0.886315	0.200511	0.883458
		0.200005	0.906717	0.200724	0.886362	0.200729	0.883478
		0.200235	0.90661	0.200918	0.886246	0.200921	0.883882
		0.200464	0.907036	0.201084	0.886581	0.201087	0.884164
		0.200682	0.907399	0.201282	0.886723	0.201287	0.884859
		0.200865	0.90781	0.201466	0.887508	0.201469	0.885604
		0.201067	0.908476	0.201619	0.887359	0.201622	0.885478
		0.201308	0.909074	0.201785	0.887912	0.201789	0.885789
		0.201499	0.909274	0.201998	0.888182	0.202003	0.885997
		0.201676	0.9099	0.202247	0.888456	0.202252	0.886092
		0.201832	0.910337	0.202445	0.889297	0.202449	0.886718
		0.20207	0.910657	0.202649	0.889842	0.202653	0.887149
		0.202242	0.911146	0.202849	0.889928	0.202852	0.887395
		0.202432	0.911518	0.202996	0.890479	0.202998	0.887895
		0.202608	0.912088	0.203167	0.890249	0.20317	0.887679
		0.20278	0.912704	0.20333	0.89077	0.203335	0.888117
		0.202944	0.913315	0.203522	0.891291	0.203526	0.888636
		0.203162	0.913719	0.203728	0.891498	0.203732	0.889255
		0.203367	0.914328	0.203918	0.892266	0.203921	0.889682
		0.203594	0.914591	0.204089	0.893236	0.204094	0.890513
		0.203774	0.914746	0.204322	0.893023	0.204326	0.89036
		0.203906	0.914629	0.204509	0.893534	0.204513	0.890978
		0.204066	0.915073	0.204696	0.893873	0.2047	0.890995
		0.204265	0.915388	0.204875	0.893766	0.204879	0.89093
		0.204408	0.915579	0.205068	0.894595	0.205072	0.89143
		0.204606	0.915699	0.205227	0.894879	0.20523	0.891597
		0.204773	0.91612	0.205386	0.895196	0.20539	0.891484
		0.204947	0.915939	0.205561	0.896038	0.205565	0.892455
		0.205124	0.916395	0.205733	0.895863	0.205737	0.892803
		0.205294	0.916655	0.205926	0.896075	0.20593	0.892605
		0.205476	0.91688	0.206135	0.89648	0.20614	0.893093
		0.205662	0.917064	0.206347	0.896604	0.206351	0.893284
		0.205897	0.917332	0.206539	0.897311	0.206543	0.894012
		0.206087	0.918016	0.206762	0.897709	0.206767	0.894204
		0.206289	0.918306	0.206984	0.898156	0.206988	0.894317
		0.206475	0.918575	0.207177	0.89843	0.207181	0.89446
		0.206665	0.918604	0.207345	0.898148	0.207348	0.894245
		0.206836	0.918757	0.207566	0.897893	0.207571	0.893838
		0.206999	0.918891	0.207714	0.898263	0.207716	0.894514
		0.207218	0.918998	0.20783	0.898336	0.207832	0.894568
		0.207421	0.919306	0.207967	0.899151	0.20797	0.895324
		0.207586	0.919279	0.208137	0.899323	0.208141	0.895598
		0.207733	0.919008	0.20831	0.900397	0.208313	0.896049
		0.20786	0.919499	0.208491	0.900237	0.208494	0.896135
		0.208042	0.920186	0.208666	0.900659	0.20867	0.896597
		0.208259	0.920478	0.208841	0.900627	0.208845	0.896734
		0.208422	0.920643	0.209036	0.900671	0.20904	0.896642
		0.208573	0.920741	0.209189	0.901301	0.209192	0.897337
		0.208732	0.921022	0.209357	0.901364	0.20936	0.897348
		0.208896	0.920886	0.209509	0.901961	0.209512	0.897945
		0.209061	0.920795	0.209707	0.902665	0.209711	0.898045
		0.20923	0.921361	0.209881	0.902784	0.209885	0.897978
		0.209443	0.922088	0.210088	0.902758	0.210092	0.897661
		0.209601	0.922399	0.210289	0.902375	0.210293	0.897187
		0.209743	0.92268	0.210435	0.902161	0.210438	0.896965
		0.209937	0.92239	0.210574	0.902262	0.210578	0.896655
		0.210143	0.92173	0.210744	0.902382	0.210747	0.896795
		0.210335	0.92206	0.210908	0.902117	0.210911	0.896815
		0.210505	0.921916	0.211084	0.902394	0.211088	0.897006
		0.210689	0.922094	0.211254	0.902103	0.211258	0.896697
		0.210853	0.922266	0.211425	0.901899	0.211429	0.89654
		0.211064	0.922207	0.211597	0.902153	0.2116	0.896723
		0.211286	0.922362	0.211825	0.90209	0.21183	0.89641
		0.211415	0.922117	0.212018	0.902387	0.212022	0.896582
		0.211562	0.921689	0.212213	0.902075	0.212216	0.896273
		0.211707	0.921937	0.212391	0.902195	0.212394	0.896357
		0.211859	0.922031	0.21259	0.902114	0.212595	0.896251
		0.212023	0.922172	0.212777	0.902087	0.212781	0.895969
		0.21223	0.921913	0.212968	0.902295	0.212972	0.895449
		0.212447	0.921723	0.213131	0.902538	0.213134	0.895375
		0.212646	0.922018	0.21326	0.902483	0.213263	0.895481
		0.212828	0.921826	0.213393	0.902258	0.213396	0.895652
		0.213007	0.921803	0.213556	0.902786	0.21356	0.895782
		0.213147	0.922055	0.213748	0.902591	0.213752	0.895753
		0.213305	0.92194	0.213922	0.902491	0.213925	0.895503
		0.213502	0.921878	0.214076	0.901688	0.21408	0.895071
		0.213655	0.921458	0.21427	0.901524	0.214274	0.895083
		0.213805	0.921353	0.214483	0.901632	0.214487	0.895267
		0.213952	0.921131	0.214641	0.901512	0.214644	0.895577
		0.214099	0.921138	0.214774	0.901726	0.214777	0.895768
		0.214221	0.921143	0.214922	0.901436	0.214926	0.895311
		0.214387	0.921057	0.21509	0.901177	0.215094	0.895156
		0.214549	0.92091	0.215276	0.900928	0.21528	0.895221
		0.214731	0.920843	0.215428	0.901166	0.215431	0.895248
		0.214942	0.920588	0.2156	0.901181	0.215603	0.895394
		0.215147	0.9202	0.215789	0.901003	0.215793	0.895261
		0.215295	0.920297	0.215966	0.900774	0.215969	0.89483
		0.215439	0.920722	0.216107	0.900746	0.21611	0.894687
		0.21561	0.920938	0.216252	0.899895	0.216255	0.893963
		0.215764	0.920903	0.216399	0.899805	0.216403	0.89349
		0.215918	0.921237	0.216575	0.899166	0.216578	0.89296
		0.21605	0.920792	0.216734	0.899529	0.216737	0.893234
		0.216171	0.92082	0.216919	0.899489	0.216924	0.893414
		0.216392	0.920315	0.217102	0.899309	0.217105	0.893398
		0.216633	0.92015	0.21726	0.899219	0.217263	0.893133
		0.216783	0.92008	0.217419	0.899329	0.217422	0.89322
		0.216918	0.920341	0.217587	0.899329	0.217591	0.893022
		0.217086	0.920363	0.217761	0.898774	0.217764	0.892501
		0.217248	0.920148	0.217903	0.898737	0.217906	0.892523
		0.217385	0.920071	0.218037	0.898129	0.21804	0.891988
		0.217537	0.920336	0.218199	0.898022	0.218202	0.891785
		0.217703	0.920415	0.218362	0.897836	0.218366	0.891546
		0.21788	0.92048	0.218534	0.897412	0.218537	0.891344
		0.218038	0.920411	0.218686	0.89718	0.218689	0.890825
		0.218184	0.92026	0.218832	0.896755	0.218835	0.890264
		0.218383	0.920124	0.218998	0.896686	0.219001	0.890032
		0.218555	0.920054	0.219149	0.896169	0.219152	0.889442
		0.218767	0.920002	0.219344	0.8964	0.219349	0.889551
		0.218931	0.919747	0.219529	0.895989	0.219532	0.88909
		0.219071	0.919736	0.219659	0.8958	0.219662	0.888871
		0.219232	0.919417	0.219858	0.896436	0.219862	0.889083
		0.219411	0.919531	0.220021	0.895919	0.220024	0.888533
		0.219542	0.91979	0.220205	0.895972	0.220208	0.888686
		0.21968	0.919847	0.220429	0.896087	0.220434	0.889029
		0.219843	0.91996	0.220604	0.895596	0.220607	0.888637
		0.220024	0.919932	0.220717	0.895826	0.220719	0.888722
		0.220181	0.919889	0.220873	0.895684	0.220876	0.888882
		0.220298	0.919419	0.221063	0.895443	0.221067	0.888828
		0.220446	0.9191	0.221188	0.895445	0.22119	0.888721
		0.220589	0.918854	0.221304	0.895091	0.221306	0.888618
		0.220727	0.918796	0.221452	0.89502	0.221455	0.888423
		0.22088	0.918864	0.221564	0.894979	0.221567	0.888433
		0.221039	0.91876	0.221728	0.894867	0.221731	0.888287
		0.221197	0.918593	0.221888	0.894833	0.221891	0.888145
		0.221348	0.918404	0.222071	0.894778	0.222074	0.887814
		0.22151	0.918367	0.222209	0.894029	0.222211	0.887348
		0.221696	0.918507	0.222334	0.894015	0.222337	0.887417
		0.221853	0.918418	0.222517	0.894121	0.222521	0.887375
		0.222004	0.918541	0.222685	0.89332	0.222689	0.886681
		0.222205	0.91891	0.222847	0.893595	0.22285	0.886437
		0.222333	0.918871	0.223037	0.893668	0.223041	0.886556
		0.222505	0.918812	0.223204	0.893461	0.223208	0.886615
		0.222653	0.918777	0.223358	0.89351	0.22336	0.886459
		0.222815	0.919113	0.223507	0.893423	0.22351	0.886278
		0.223029	0.918729	0.223654	0.893198	0.223657	0.886163
		0.223201	0.918835	0.223803	0.89298	0.223806	0.886165
		0.223324	0.91921	0.223949	0.89292	0.223953	0.886209
		0.223473	0.919586	0.224149	0.893204	0.224153	0.88647
		0.223616	0.919861	0.2243	0.893939	0.224302	0.887453
		0.223799	0.92018	0.22448	0.893711	0.224484	0.886982
		0.223944	0.920671	0.224609	0.893254	0.224612	0.886429
		0.224116	0.920885	0.224772	0.893304	0.224776	0.886634
		0.224258	0.921306	0.224913	0.893793	0.224916	0.886928
		0.224384	0.921246	0.22504	0.893104	0.225043	0.886587
		0.224536	0.921455	0.225206	0.893642	0.22521	0.887143
		0.224695	0.92141	0.225369	0.893377	0.225372	0.886926
		0.224859	0.921951	0.225528	0.893123	0.22553	0.886875
		0.224998	0.922144	0.225695	0.89312	0.225698	0.88704
		0.225153	0.922117	0.225819	0.893173	0.225822	0.887021
		0.225283	0.92249	0.225971	0.893288	0.225974	0.886934
		0.22542	0.922831	0.226115	0.893254	0.226118	0.886896
		0.22553	0.922888	0.226253	0.892552	0.226256	0.886847
		0.225673	0.923043	0.226397	0.892162	0.226399	0.886697
		0.225824	0.923087	0.226519	0.892214	0.226522	0.886871
		0.225999	0.922902	0.226656	0.892396	0.226658	0.887183
		0.226151	0.922841	0.226836	0.892597	0.226841	0.88739
		0.226299	0.922606	0.22699	0.892548	0.226993	0.887227
		0.226461	0.923178	0.227092	0.892662	0.227095	0.887358
		0.226594	0.923436	0.227251	0.892513	0.227254	0.88705
		0.226749	0.92354	0.227429	0.892347	0.227434	0.886826
		0.226895	0.923561	0.22763	0.892622	0.227633	0.887153
		0.227057	0.923729	0.227775	0.892687	0.227778	0.886935
		0.227165	0.923891	0.227955	0.893018	0.22796	0.887029
		0.227326	0.923865	0.228118	0.892589	0.228121	0.887165
		0.227453	0.924369	0.228285	0.892721	0.228288	0.887105
		0.227591	0.924443	0.228425	0.892998	0.228428	0.887054
		0.227729	0.924424	0.22857	0.892718	0.228572	0.886586
		0.227923	0.924478	0.228706	0.892956	0.228709	0.886967
		0.228072	0.924395	0.228837	0.893032	0.22884	0.887078
		0.228247	0.924733	0.228987	0.892991	0.22899	0.886843
		0.228387	0.924801	0.229151	0.892986	0.229154	0.886416
		0.228537	0.924538	0.229289	0.893493	0.229292	0.886456
		0.22867	0.924858	0.229433	0.893298	0.229436	0.885766
		0.228833	0.924869	0.229583	0.893502	0.229586	0.886295
		0.22902	0.92444	0.22973	0.893354	0.229733	0.886369
		0.229189	0.924696	0.229854	0.893184	0.229856	0.88609
		0.229357	0.92498	0.22998	0.893415	0.229982	0.885654
		0.2295	0.924944	0.230092	0.893645	0.230095	0.885554
		0.229639	0.924848	0.230249	0.892925	0.230253	0.885148
		0.229788	0.92503	0.230398	0.892688	0.230401	0.884566
		0.229952	0.924929	0.230546	0.892686	0.230549	0.884398
		0.230136	0.92475	0.230683	0.892689	0.230685	0.884155
		0.230249	0.924546	0.230812	0.892594	0.230815	0.883968
		0.230382	0.924676	0.230988	0.892038	0.230993	0.883275
		0.230505	0.924769	0.231187	0.891707	0.23119	0.8832
		0.230616	0.924584	0.231338	0.892176	0.231341	0.882659
		0.230776	0.924332	0.231442	0.892244	0.231444	0.88244
		0.230906	0.924188	0.231574	0.892126	0.231578	0.881964
		0.231034	0.923838	0.231748	0.89203	0.23175	0.881735
		0.23117	0.923741	0.231889	0.892048	0.231893	0.881475
		0.231318	0.923655	0.232035	0.8918	0.232037	0.881258
		0.231468	0.9235	0.232185	0.891539	0.232188	0.880617
		0.231591	0.923491	0.232317	0.890946	0.232319	0.880257
		0.231719	0.922977	0.23245	0.890181	0.232452	0.879374
		0.231864	0.922939	0.232568	0.8902	0.23257	0.879535
		0.231994	0.922783	0.232703	0.889362	0.232706	0.878731
		0.23214	0.922505	0.232857	0.888606	0.23286	0.877719
		0.232269	0.922421	0.233007	0.88819	0.23301	0.877143
		0.232441	0.922022	0.233185	0.888163	0.233188	0.877163
		0.232599	0.921664	0.233334	0.887415	0.233337	0.876628
		0.232746	0.921405	0.233489	0.887261	0.233492	0.87663
		0.232881	0.92127	0.23364	0.886563	0.233643	0.875986
		0.233006	0.920702	0.233771	0.886706	0.233774	0.875783
		0.233152	0.920571	0.233938	0.886281	0.233941	0.875525
		0.233302	0.920512	0.234077	0.886249	0.23408	0.874879
		0.233473	0.920157	0.234198	0.885848	0.234202	0.874963
		0.233642	0.920137	0.234406	0.885564	0.23441	0.874466
		0.233781	0.919989	0.23456	0.88496	0.234563	0.873758
		0.233923	0.9201	0.234698	0.884722	0.234701	0.873644
		0.234059	0.920425	0.234814	0.884446	0.234816	0.873354
		0.234194	0.92	0.234918	0.883949	0.23492	0.873021
		0.234318	0.920316	0.235063	0.883026	0.235066	0.87318
		0.234462	0.920148	0.235205	0.882677	0.235207	0.873103
		0.23463	0.91975	0.235322	0.882128	0.235325	0.872543
		0.234779	0.919564	0.235479	0.881532	0.235481	0.871742
		0.234932	0.9193	0.235635	0.881402	0.235639	0.871695
		0.235059	0.9189	0.2358	0.881026	0.235803	0.871599
		0.235156	0.918978	0.23592	0.880336	0.235922	0.870724
		0.235289	0.918988	0.236036	0.880182	0.236038	0.870187
		0.235411	0.919109	0.23616	0.879963	0.236162	0.869741
		0.235544	0.918726	0.236303	0.879655	0.236305	0.86948
		0.235665	0.918018	0.236419	0.879213	0.236422	0.869563
		0.235778	0.917657	0.236535	0.878959	0.236538	0.869418
		0.235917	0.917407	0.236668	0.878929	0.23667	0.869209
		0.236059	0.917037	0.236801	0.878597	0.236804	0.869101
		0.236203	0.916873	0.236925	0.878261	0.236928	0.868736
		0.236336	0.916866	0.237048	0.87839	0.23705	0.868801
		0.23648	0.916735	0.237207	0.878021	0.237211	0.867976
		0.236629	0.916657	0.237378	0.877166	0.237381	0.867322
		0.236781	0.916374	0.237521	0.877251	0.237523	0.86786
		0.236935	0.915903	0.237648	0.876963	0.237651	0.867563
		0.237128	0.915983	0.237782	0.876314	0.237784	0.867226
		0.237246	0.915848	0.237946	0.8754	0.23795	0.866372
		0.237367	0.915681	0.238074	0.874627	0.238076	0.866017
		0.23749	0.91547	0.238182	0.874069	0.238185	0.865789
		0.237622	0.915247	0.238336	0.873747	0.238339	0.865747
		0.237761	0.915268	0.238475	0.873285	0.238478	0.865144
		0.237883	0.91494	0.238628	0.873356	0.238631	0.865503
		0.238036	0.914969	0.238799	0.873182	0.238803	0.865417
		0.238177	0.914913	0.238933	0.872575	0.238935	0.864367
		0.23829	0.914666	0.239075	0.872182	0.239079	0.864078
		0.238411	0.914181	0.239215	0.872241	0.239218	0.864574
		0.238549	0.91393	0.239366	0.87215	0.239368	0.863959
		0.238709	0.913666	0.23948	0.871762	0.239482	0.863458
		0.238834	0.913753	0.239591	0.871652	0.239593	0.863511
		0.238958	0.913846	0.239705	0.870953	0.239708	0.862382
		0.239103	0.914031	0.239831	0.871288	0.239834	0.86266
		0.23923	0.91372	0.23998	0.871295	0.239983	0.862599
		0.239378	0.914109	0.240112	0.871316	0.240114	0.862389
		0.23951	0.914017	0.240237	0.871239	0.24024	0.862487
		0.239646	0.913873	0.240368	0.871486	0.240371	0.862998
		0.23978	0.913851	0.240525	0.870453	0.240527	0.862127
		0.239945	0.913738	0.240628	0.870718	0.24063	0.862466
		0.240077	0.913595	0.240736	0.87082	0.240738	0.862685
		0.24021	0.913025	0.240867	0.869877	0.24087	0.862431
		0.24034	0.912902	0.241	0.869599	0.241002	0.861816
		0.240487	0.912866	0.241148	0.869133	0.241152	0.861998
		0.240648	0.913293	0.241329	0.868985	0.241332	0.862183
		0.240798	0.913456	0.241471	0.868923	0.241474	0.861909
		0.240954	0.913195	0.241624	0.868814	0.241628	0.861777
		0.241074	0.913534	0.241755	0.868724	0.241757	0.861373
		0.241186	0.913514	0.241875	0.868427	0.241878	0.860982
		0.241291	0.913464	0.242023	0.86808	0.242025	0.860672
		0.241392	0.913473	0.242153	0.867822	0.242157	0.860768
		0.24151	0.913309	0.242303	0.868331	0.242305	0.860527
		0.241654	0.912813	0.242434	0.867914	0.242437	0.859858
		0.241786	0.913036	0.242573	0.867555	0.242576	0.859973
		0.241906	0.912791	0.242708	0.867782	0.24271	0.860187
		0.242018	0.91286	0.242836	0.868037	0.242839	0.860244
		0.242146	0.912878	0.242958	0.867831	0.242961	0.859854
		0.242259	0.912705	0.243084	0.868277	0.243086	0.860084
		0.242425	0.913004	0.24322	0.868544	0.243224	0.860139
		0.242558	0.912877	0.243418	0.867997	0.243421	0.859644
		0.242701	0.912709	0.243525	0.868682	0.243527	0.859804
		0.242838	0.913231	0.243632	0.868035	0.243635	0.859094
		0.242963	0.91387	0.243769	0.868358	0.243772	0.8591
		0.243109	0.913782	0.24389	0.868421	0.243893	0.858977
		0.243239	0.913376	0.244026	0.868064	0.244028	0.859134
		0.243344	0.913263	0.244145	0.868361	0.244148	0.859516
		0.24348	0.913585	0.244256	0.868512	0.244258	0.859281
		0.243602	0.913421	0.244378	0.868612	0.244381	0.85959
		0.243701	0.913603	0.24451	0.867937	0.244512	0.859304
		0.243833	0.913956	0.24463	0.868113	0.244632	0.859324
		0.243979	0.913894	0.244797	0.868682	0.244801	0.859431
		0.244111	0.914008	0.244936	0.869108	0.244938	0.859029
		0.244231	0.913778	0.245028	0.869426	0.24503	0.859039
		0.244345	0.913903	0.245141	0.868472	0.245144	0.859217
		0.244487	0.914061	0.245271	0.86862	0.245274	0.860012
		0.244618	0.914331	0.245397	0.868386	0.2454	0.86022
		0.244751	0.914699	0.245531	0.868135	0.245533	0.860096
		0.244896	0.91449	0.245629	0.867688	0.245631	0.8597
		0.245005	0.914335	0.245747	0.867885	0.24575	0.85941
		0.245117	0.913912	0.245887	0.867634	0.24589	0.859548
		0.245243	0.913932	0.246018	0.867393	0.24602	0.859119
		0.245405	0.914075	0.246148	0.867249	0.24615	0.858917
		0.245515	0.914149	0.246278	0.866502	0.246281	0.858383
		0.245612	0.914079	0.246413	0.867198	0.246415	0.858408
		0.24573	0.914161	0.246531	0.866988	0.246533	0.858879
		0.24589	0.914017	0.246628	0.866513	0.24663	0.858115
		0.246026	0.914285	0.246745	0.866127	0.246748	0.85769
		0.246135	0.914509	0.246875	0.866213	0.246877	0.857533
		0.246277	0.914547	0.247013	0.8659	0.247015	0.857644
		0.246418	0.914323	0.247135	0.86627	0.247138	0.857683
		0.24657	0.914335	0.247279	0.865934	0.247281	0.857348
		0.246736	0.914397	0.247409	0.865841	0.247412	0.856872
		0.246861	0.914427	0.247553	0.865679	0.247555	0.856956
		0.247	0.914628	0.247682	0.86569	0.247684	0.856594
		0.247136	0.914705	0.247792	0.865715	0.247795	0.856553
		0.247291	0.914831	0.24794	0.865937	0.247944	0.856871
		0.247403	0.914883	0.248103	0.86558	0.248106	0.856197
		0.247503	0.914474	0.24822	0.865603	0.248222	0.856495
		0.247603	0.914635	0.248337	0.865624	0.248339	0.855927
		0.24772	0.914124	0.248458	0.865294	0.24846	0.855064
		0.247817	0.914018	0.248588	0.864903	0.24859	0.854855
		0.247919	0.914242	0.248724	0.86472	0.248727	0.854509
		0.248021	0.914324	0.248856	0.865491	0.248858	0.855074
		0.248155	0.91432	0.24897	0.866287	0.248973	0.85512
		0.248279	0.914372	0.249085	0.86576	0.249088	0.854469
		0.248409	0.913979	0.249221	0.865974	0.249224	0.854629
		0.248513	0.913822	0.249338	0.866835	0.249341	0.855411
		0.248653	0.91339	0.249449	0.866663	0.249452	0.855441
		0.248797	0.913383	0.249598	0.866337	0.249602	0.855055
		0.248921	0.913797	0.249768	0.865549	0.24977	0.854523
		0.249055	0.914203	0.249878	0.865232	0.249881	0.853839
		0.249191	0.914168	0.250007	0.864535	0.250009	0.853288
		0.249312	0.914614	0.250113	0.864169	0.250115	0.852444
		0.249441	0.914601	0.250231	0.864287	0.250233	0.852465
		0.24956	0.915195	0.250344	0.864811	0.250346	0.852566
		0.249706	0.914925	0.250483	0.864693	0.250486	0.853176
		0.249851	0.914725	0.250603	0.864401	0.250605	0.853071
		0.249986	0.9147	0.250713	0.863621	0.250715	0.851699
		0.250124	0.914648	0.250853	0.863049	0.250856	0.851012
		0.250241	0.914663	0.250963	0.863317	0.250965	0.850715
		0.250358	0.9147	0.251103	0.863367	0.251106	0.850749
		0.250442	0.91477	0.251249	0.864078	0.251252	0.85129
		0.250561	0.914682	0.251391	0.863888	0.251394	0.850932
		0.250684	0.914899	0.251543	0.863939	0.251545	0.850591
		0.250806	0.914848	0.251674	0.864479	0.251677	0.850591
		0.250913	0.914814	0.251803	0.864343	0.251805	0.84953
		0.251016	0.914484	0.251928	0.864763	0.25193	0.849268
		0.251138	0.914543	0.252036	0.86489	0.252037	0.849782
		0.251241	0.914502	0.252135	0.86508	0.252137	0.8498
		0.251365	0.914787	0.252242	0.864992	0.252244	0.849712
		0.251495	0.91478	0.252349	0.864917	0.252352	0.849869
		0.251647	0.914994	0.252468	0.864763	0.25247	0.850206
		0.251784	0.915331	0.252591	0.864785	0.252593	0.850102
		0.251902	0.914956	0.252692	0.865501	0.252695	0.851034
		0.252006	0.914722	0.252804	0.865572	0.252805	0.850778
		0.252128	0.914678	0.252884	0.864909	0.252886	0.849984
		0.252253	0.91442	0.252988	0.864434	0.25299	0.84982
		0.252363	0.914506	0.253085	0.863406	0.253086	0.848848
		0.252498	0.914272	0.253191	0.862364	0.253194	0.848025
		0.252617	0.914358	0.253309	0.862322	0.253311	0.848351
		0.252722	0.914243	0.253422	0.862009	0.253425	0.847797
		0.252838	0.913863	0.253584	0.862084	0.253587	0.847016
		0.25294	0.913995	0.253704	0.862163	0.253706	0.847314
		0.253078	0.914578	0.253823	0.862124	0.253825	0.847644
		0.253238	0.914675	0.253951	0.862018	0.253954	0.846748
		0.253366	0.914535	0.254107	0.862162	0.254109	0.846643
		0.253468	0.914326	0.254215	0.862308	0.254217	0.846676
		0.253572	0.91452	0.254315	0.862255	0.254317	0.846556
		0.253688	0.914169	0.254438	0.862055	0.254441	0.846047
		0.253793	0.914033	0.254568	0.86195	0.254571	0.846089
		0.25393	0.913777	0.254688	0.862162	0.25469	0.846639
		0.254064	0.913731	0.254831	0.861848	0.254834	0.846259
		0.254186	0.913909	0.254977	0.861455	0.25498	0.84527
		0.25428	0.913767	0.255113	0.861733	0.255115	0.845484
		0.254395	0.913791	0.255245	0.861817	0.255248	0.84546
		0.254491	0.913826	0.255366	0.861984	0.255369	0.84572
		0.254627	0.914119	0.255509	0.862088	0.255512	0.844678
		0.25472	0.914244	0.255649	0.861618	0.255651	0.844239
		0.254807	0.914207	0.255742	0.860902	0.255744	0.843931
		0.254922	0.913941	0.255827	0.860829	0.255828	0.844035
		0.255035	0.914443	0.255912	0.860054	0.255914	0.843584
		0.255168	0.914176	0.256022	0.859157	0.256024	0.843075
		0.255288	0.91356	0.256134	0.858051	0.256136	0.841809
		0.25542	0.913032	0.256256	0.857829	0.256259	0.84172
		0.255536	0.912792	0.256377	0.857196	0.256379	0.840859
		0.255672	0.912871	0.256493	0.856865	0.256496	0.84034
		0.255802	0.913061	0.256608	0.856595	0.256609	0.840121
		0.255931	0.912761	0.256714	0.856631	0.256717	0.839806
		0.256052	0.91301	0.256851	0.856285	0.256854	0.839037
		0.256204	0.912454	0.256991	0.855753	0.256994	0.838192
		0.25635	0.911888	0.257116	0.855343	0.257118	0.837374
		0.256471	0.91169	0.257215	0.854319	0.257218	0.8368
		0.256595	0.911193	0.257341	0.853605	0.257344	0.836641
		0.256738	0.911262	0.257474	0.852647	0.257476	0.835516
		0.256819	0.910772	0.25758	0.852585	0.257582	0.835153
		0.25691	0.910712	0.25771	0.851207	0.257712	0.833514
		0.257038	0.910316	0.257824	0.850821	0.257826	0.833463
		0.257185	0.90951	0.257918	0.849761	0.257919	0.832231
		0.257315	0.909167	0.258031	0.849445	0.258033	0.831293
		0.257452	0.90885	0.25815	0.848373	0.258153	0.831151
		0.25756	0.909081	0.258284	0.848113	0.258287	0.830286
		0.257649	0.908561	0.258406	0.847728	0.258409	0.829945
		0.257723	0.908527	0.258538	0.847276	0.25854	0.829394
		0.257823	0.908554	0.258639	0.847121	0.258641	0.828864
		0.257931	0.908346	0.25875	0.84591	0.258752	0.82776
		0.25803	0.908119	0.258881	0.845237	0.258883	0.826576
		0.258128	0.907804	0.258985	0.845368	0.258987	0.827102
		0.258227	0.907161	0.259097	0.845521	0.259099	0.82689
		0.258319	0.907094	0.259214	0.844218	0.259216	0.825753
		0.258452	0.906797	0.259328	0.843589	0.259331	0.82431
		0.258584	0.906939	0.259444	0.842763	0.259446	0.82357
		0.258714	0.906927	0.259569	0.842299	0.259571	0.823068
		0.25884	0.906807	0.259676	0.842426	0.259678	0.823024
		0.258964	0.906597	0.259762	0.841117	0.259764	0.822028
		0.259127	0.906618	0.259896	0.840015	0.259898	0.821346
		0.259243	0.90659	0.260011	0.83937	0.260013	0.821163
		0.259339	0.90645	0.260109	0.83888	0.260111	0.820577
		0.259436	0.905974	0.26022	0.837994	0.260222	0.819684
		0.259556	0.905497	0.260331	0.837665	0.260333	0.819035
		0.259671	0.905492	0.26045	0.837105	0.260452	0.819256
		0.259796	0.90535	0.260546	0.836851	0.260548	0.819552
		0.259899	0.905903	0.260672	0.836289	0.260675	0.819026
		0.260005	0.905821	0.260805	0.836238	0.260808	0.819167
		0.260123	0.9055	0.260951	0.835623	0.260954	0.818773
		0.260254	0.90558	0.261081	0.83409	0.261083	0.818028
		0.260381	0.905724	0.261204	0.833831	0.261207	0.817732
		0.260504	0.905407	0.261329	0.833884	0.261331	0.818441
		0.260609	0.905371	0.261456	0.833189	0.261458	0.817957
		0.260698	0.905362	0.261555	0.83251	0.261556	0.817786
		0.2608	0.905487	0.261652	0.832614	0.261654	0.818544
		0.260906	0.905432	0.261773	0.832146	0.261776	0.818247
		0.261007	0.904742	0.261891	0.832024	0.261893	0.818517
		0.261107	0.905013	0.261992	0.831831	0.261994	0.817751
		0.261215	0.904454	0.262076	0.83184	0.262078	0.818464
		0.261326	0.904856	0.262177	0.831865	0.26218	0.81882
		0.261457	0.903954	0.262313	0.830583	0.262315	0.817976
		0.261545	0.903484	0.26243	0.82998	0.262432	0.81667
		0.261635	0.90362	0.262533	0.830407	0.262535	0.816889
		0.261738	0.903628	0.262652	0.830227	0.262655	0.816832
		0.261861	0.903458	0.262751	0.830083	0.262753	0.817477
		0.261954	0.903503	0.262849	0.829023	0.26285	0.817063
		0.262066	0.903359	0.262933	0.829038	0.262935	0.81685
		0.262173	0.9032	0.263032	0.828071	0.263033	0.816153
		0.262304	0.903145	0.263146	0.828109	0.263149	0.816507
		0.262428	0.903088	0.263273	0.828896	0.263275	0.816355
		0.262564	0.903095	0.263384	0.828635	0.263386	0.817153
		0.262683	0.903068	0.263478	0.828073	0.26348	0.81706
		0.262814	0.902973	0.263588	0.827903	0.26359	0.817044
		0.26291	0.902961	0.263693	0.827744	0.263695	0.816251
		0.26301	0.90303	0.263812	0.827467	0.263815	0.816171
		0.263131	0.903155	0.263948	0.827503	0.263951	0.815577
		0.263216	0.90353	0.264072	0.826795	0.264074	0.81576
		0.263321	0.903466	0.264146	0.826674	0.264148	0.815109
		0.263442	0.902865	0.264247	0.826316	0.264249	0.815227
		0.263567	0.903155	0.264367	0.825328	0.264369	0.814256
		0.263699	0.903073	0.264484	0.824176	0.264487	0.813366
		0.263823	0.903028	0.264609	0.823867	0.264611	0.813009
		0.263932	0.902959	0.264731	0.823933	0.264734	0.812873
		0.264056	0.902472	0.264863	0.823936	0.264866	0.812829
		0.264172	0.902626	0.264995	0.823549	0.264998	0.812814
		0.264285	0.902206	0.265114	0.823062	0.265116	0.812111
		0.264409	0.90232	0.265242	0.822846	0.265245	0.812716
		0.26451	0.902841	0.265342	0.822647	0.265344	0.813006
		0.264621	0.902799	0.26545	0.823538	0.265453	0.813283
		0.264724	0.902611	0.265548	0.823156	0.26555	0.812454
		0.264825	0.902331	0.265683	0.822888	0.265686	0.812122
		0.264925	0.902454	0.265802	0.822501	0.265805	0.8114
		0.265048	0.902959	0.265909	0.822322	0.265911	0.810649
		0.265154	0.902369	0.266005	0.821987	0.266007	0.810819
		0.265264	0.902358	0.266119	0.821882	0.266122	0.810602
		0.265404	0.902085	0.266228	0.821827	0.26623	0.810837
		0.265498	0.902147	0.266309	0.821381	0.26631	0.81038
		0.265594	0.902038	0.266397	0.821436	0.266399	0.809869
		0.265696	0.901789	0.266505	0.821151	0.266508	0.81032
		0.265837	0.901619	0.266631	0.82046	0.266633	0.809587
		0.265949	0.901641	0.266739	0.819931	0.266741	0.808708
		0.266051	0.901819	0.266832	0.819569	0.266833	0.808045
		0.266164	0.901194	0.26692	0.819009	0.266922	0.807497
		0.266252	0.901085	0.267031	0.8192	0.267033	0.806985
		0.266344	0.9009	0.267159	0.818586	0.267161	0.805918
		0.266429	0.900618	0.267282	0.817545	0.267285	0.804554
		0.266508	0.899963	0.267388	0.817891	0.26739	0.804598
		0.266639	0.90011	0.267496	0.8175	0.267497	0.804082
		0.266742	0.90041	0.267611	0.817727	0.267614	0.803953
		0.266878	0.900205	0.267746	0.817437	0.267748	0.803771
		0.266982	0.899933	0.267846	0.817565	0.267849	0.803438
		0.267072	0.89971	0.26796	0.817304	0.267961	0.802216
		0.267167	0.899148	0.268049	0.816277	0.268051	0.800757
		0.267277	0.89871	0.268172	0.81576	0.268174	0.80042
		0.267406	0.89799	0.268269	0.816053	0.268271	0.800308
		0.267506	0.897862	0.268369	0.815883	0.268371	0.799894
		0.267605	0.897734	0.268472	0.815162	0.268474	0.799501
		0.267726	0.898109	0.268554	0.814685	0.268556	0.798823
		0.267858	0.897921	0.268654	0.813677	0.268656	0.798192
		0.267954	0.897203	0.268777	0.813221	0.26878	0.798012
		0.268066	0.896961	0.268908	0.813117	0.26891	0.796876
		0.268181	0.896539	0.268986	0.812065	0.268988	0.795816
		0.268294	0.896226	0.26909	0.811384	0.269092	0.793974
		0.268384	0.895912	0.269189	0.811292	0.269191	0.793144
		0.268491	0.895441	0.269313	0.811249	0.269316	0.792512
		0.268595	0.895176	0.26942	0.811313	0.269421	0.791165
		0.268688	0.894653	0.269515	0.810616	0.269518	0.790545
		0.268788	0.894349	0.269647	0.809624	0.26965	0.789943
		0.26888	0.894051	0.269777	0.809104	0.269779	0.789121
		0.268966	0.893583	0.269891	0.808931	0.269893	0.788203
		0.26907	0.893258	0.270007	0.808568	0.270009	0.788359
		0.269196	0.893094	0.270119	0.808716	0.270121	0.788048
		0.269297	0.892708	0.270239	0.807445	0.270242	0.786808
		0.269436	0.892652	0.270326	0.80555	0.270327	0.785787
		0.269537	0.891948	0.270466	0.805324	0.270469	0.785999
		0.269659	0.891993	0.270583	0.804265	0.270584	0.785631
		0.269778	0.891296	0.27066	0.803311	0.270662	0.785056
		0.269868	0.891045	0.270751	0.802119	0.270753	0.784323
		0.269966	0.890016	0.270853	0.800742	0.270855	0.783394
		0.270104	0.889822	0.27093	0.800417	0.270932	0.782544
		0.27023	0.889615	0.271052	0.80058	0.271054	0.78117
		0.270319	0.889081	0.271136	0.799792	0.271137	0.78025
		0.270405	0.889159	0.271224	0.799488	0.271226	0.780167
		0.270521	0.888834	0.271331	0.798837	0.271333	0.779583
		0.270635	0.888796	0.271436	0.797914	0.271438	0.777875
		0.270743	0.888547	0.271534	0.796736	0.271536	0.776901
		0.270855	0.888347	0.271661	0.796671	0.271663	0.77602
		0.270941	0.88788	0.271757	0.795914	0.271759	0.776086
		0.271036	0.887245	0.271862	0.794926	0.271864	0.774729
		0.271126	0.88695	0.271972	0.793751	0.271974	0.773722
		0.27124	0.886709	0.272076	0.794526	0.272078	0.773922
		0.271329	0.886253	0.272202	0.793495	0.272204	0.773343
		0.271385	0.886108	0.272303	0.792766	0.272305	0.771706
		0.271485	0.886149	0.272412	0.791578	0.272414	0.770424
		0.271603	0.885543	0.272532	0.791714	0.272534	0.770206
		0.271719	0.8846	0.272653	0.790751	0.272655	0.768631
		0.271814	0.884777	0.272735	0.790109	0.272736	0.767757
		0.271929	0.884277	0.272812	0.789569	0.272813	0.766271
		0.272054	0.883328	0.272919	0.78945	0.272922	0.765695
		0.272167	0.883416	0.273021	0.78835	0.273023	0.763925
		0.272276	0.882254	0.273128	0.786505	0.27313	0.76193
		0.272365	0.882154	0.273238	0.786474	0.273241	0.761526
		0.272485	0.882049	0.273339	0.785482	0.273341	0.761035
		0.27257	0.881794	0.273444	0.784025	0.273447	0.759007
		0.272662	0.880949	0.273565	0.783014	0.273567	0.758126
		0.272772	0.880528	0.27368	0.782215	0.273682	0.758544
		0.272899	0.879974	0.273765	0.781876	0.273766	0.757814
		0.273009	0.879281	0.273874	0.780812	0.273877	0.757002
		0.273089	0.878815	0.273982	0.780197	0.273984	0.756545
		0.273185	0.878348	0.274074	0.779518	0.274076	0.75571
		0.273289	0.878059	0.274173	0.777809	0.274175	0.755024
		0.273401	0.877604	0.274297	0.776949	0.2743	0.753139
		0.273502	0.877816	0.274391	0.776176	0.274393	0.752213
		0.273605	0.878042	0.274471	0.775835	0.274474	0.752
		0.273743	0.877599	0.274584	0.774655	0.274587	0.751428
		0.273837	0.8769	0.274703	0.774869	0.274705	0.75095
		0.273934	0.876733	0.274821	0.775078	0.274823	0.751494
		0.274025	0.876505	0.274901	0.774677	0.274903	0.750519
		0.274126	0.875774	0.275005	0.774156	0.275007	0.749662
		0.274241	0.875264	0.275114	0.773089	0.275116	0.749077
		0.274352	0.875273	0.275232	0.772764	0.275234	0.748281
		0.274479	0.875271	0.275339	0.771803	0.27534	0.747958
		0.274588	0.875283	0.275425	0.771644	0.275426	0.747545
		0.27468	0.874922	0.275513	0.770796	0.275514	0.748236
		0.274773	0.874666	0.275595	0.770635	0.275597	0.748469
		0.27485	0.874342	0.275698	0.770686	0.2757	0.74858
		0.274975	0.874525	0.275796	0.771074	0.275798	0.748876
		0.275077	0.87421	0.275902	0.770454	0.275905	0.74703
		0.275185	0.873854	0.275991	0.770308	0.275993	0.747072
		0.275286	0.873872	0.276098	0.768477	0.276101	0.745827
		0.275395	0.87355	0.276211	0.768383	0.276213	0.746156
		0.275485	0.873524	0.276291	0.767896	0.276293	0.746104
		0.275573	0.873611	0.276389	0.767297	0.276392	0.746171
		0.27566	0.872817	0.276493	0.766735	0.276495	0.746299
		0.275754	0.872651	0.276616	0.766718	0.276618	0.745965
		0.275876	0.872573	0.276701	0.766067	0.276703	0.746599
		0.275972	0.872651	0.276811	0.76619	0.276813	0.746344
		0.276077	0.872845	0.276927	0.766458	0.276929	0.746091
		0.276189	0.872536	0.277004	0.765586	0.277006	0.746514
		0.276303	0.872305	0.27711	0.764865	0.277112	0.746502
		0.276384	0.872504	0.277212	0.764534	0.277214	0.746815
		0.276452	0.871832	0.277299	0.764946	0.277301	0.74783
		0.276569	0.871699	0.277416	0.765413	0.277419	0.747913
		0.276661	0.871685	0.277539	0.764267	0.277541	0.747557
		0.276759	0.871264	0.277648	0.764704	0.27765	0.748888
		0.276856	0.871285	0.277751	0.765228	0.277754	0.749146
		0.276951	0.871259	0.277857	0.765131	0.277859	0.749276
		0.277048	0.871988	0.277957	0.764921	0.277959	0.748754
		0.277154	0.871643	0.278067	0.764387	0.278069	0.748073
		0.27727	0.871272	0.278179	0.764285	0.278182	0.748465
		0.277354	0.871749	0.278299	0.763492	0.278301	0.747904
		0.277447	0.871734	0.278398	0.762935	0.2784	0.748664
		0.277543	0.871488	0.278496	0.763589	0.278498	0.749731
		0.277647	0.872046	0.278594	0.764034	0.278596	0.751708
		0.27776	0.872215	0.278694	0.763896	0.278696	0.752124
		0.277853	0.871843	0.278795	0.763493	0.278797	0.753095
		0.277994	0.872174	0.278911	0.763465	0.278913	0.75254
		0.2781	0.8719	0.279011	0.76386	0.279013	0.752768
		0.278205	0.871571	0.279101	0.76346	0.279103	0.752065
		0.278305	0.871402	0.279193	0.763081	0.279195	0.751977
		0.278364	0.871743	0.279292	0.762708	0.279294	0.751574
		0.27845	0.871633	0.279397	0.762105	0.2794	0.752315
		0.278543	0.871979	0.279505	0.762946	0.279507	0.752873
		0.278639	0.871792	0.279616	0.763149	0.279618	0.753144
		0.278733	0.871813	0.27971	0.762451	0.279712	0.753427
		0.278842	0.872433	0.279789	0.761884	0.279791	0.753479
		0.278938	0.872179	0.279897	0.761238	0.279899	0.753372
		0.279038	0.872006	0.279989	0.760708	0.279991	0.753166
		0.27916	0.872502	0.2801	0.760735	0.280101	0.752875
		0.27925	0.872092	0.280174	0.759953	0.280176	0.752624
		0.279334	0.871613	0.280267	0.75986	0.280269	0.752251
		0.279434	0.871341	0.280351	0.759181	0.280353	0.751231
		0.279551	0.870721	0.280447	0.757378	0.280449	0.750108
		0.279657	0.870269	0.280557	0.757582	0.280559	0.750222
		0.279751	0.870076	0.280634	0.757303	0.280635	0.749286
		0.27985	0.870299	0.280716	0.756828	0.280717	0.747414
		0.279934	0.86996	0.280835	0.75704	0.280837	0.747219
		0.280039	0.869649	0.280915	0.756229	0.280917	0.746107
		0.280157	0.870148	0.280995	0.755901	0.280996	0.744769
		0.280247	0.86957	0.281078	0.755394	0.281079	0.743744
		0.280358	0.869268	0.281186	0.755179	0.281188	0.744039
		0.280473	0.868442	0.281283	0.753772	0.281285	0.744117
		0.280596	0.868098	0.281397	0.752972	0.281399	0.743952
		0.280699	0.867205	0.28151	0.751027	0.281513	0.741863
		0.280785	0.866913	0.281624	0.750469	0.281626	0.741113
		0.280876	0.866625	0.281706	0.750244	0.281708	0.741745
		0.280968	0.865964	0.281806	0.75013	0.281808	0.741152
		0.281071	0.865646	0.281901	0.748522	0.281903	0.740212
		0.281148	0.864734	0.281992	0.747946	0.281994	0.739098
		0.281242	0.864664	0.282109	0.747074	0.282111	0.738374
		0.281319	0.864712	0.282232	0.746628	0.282235	0.737596
		0.281392	0.863869	0.282332	0.745033	0.282334	0.736373
		0.281472	0.862837	0.282423	0.744671	0.282424	0.736307
		0.281563	0.862223	0.282504	0.744596	0.282506	0.734618
		0.281677	0.860583	0.282587	0.743234	0.282588	0.733858
		0.281792	0.860264	0.282689	0.742529	0.282691	0.733054
		0.28189	0.860028	0.282759	0.741146	0.282761	0.731196
		0.281973	0.858549	0.28286	0.740298	0.282862	0.729574
		0.282074	0.858657	0.282954	0.739313	0.282956	0.7289
		0.282173	0.858241	0.283056	0.737141	0.283059	0.727878
		0.282256	0.857278	0.283155	0.73626	0.283157	0.726507
		0.282354	0.856995	0.28325	0.735832	0.283252	0.726115
		0.282467	0.856194	0.283346	0.733812	0.283348	0.723619
		0.282563	0.856161	0.283439	0.733723	0.283441	0.723464
		0.282664	0.85455	0.283559	0.73317	0.283561	0.722914
		0.282755	0.854436	0.283636	0.732166	0.283637	0.722639
		0.282846	0.853955	0.283739	0.731251	0.283742	0.719408
		0.282937	0.853599	0.283865	0.7313	0.283867	0.718547
		0.283026	0.853789	0.283961	0.73202	0.283963	0.719061
		0.283138	0.853712	0.284048	0.732565	0.28405	0.718448
		0.283242	0.853344	0.284137	0.731002	0.284139	0.716586
		0.283356	0.85307	0.284233	0.730853	0.284235	0.715021
		0.283459	0.85261	0.284332	0.730127	0.284335	0.714
		0.283548	0.852269	0.28444	0.7307	0.284442	0.714721
		0.283637	0.852008	0.284547	0.730005	0.284549	0.714107
		0.283734	0.85128	0.284632	0.729493	0.284634	0.713537
		0.283828	0.850912	0.284716	0.727764	0.284717	0.71215
		0.283925	0.850359	0.284826	0.726056	0.284829	0.710081
		0.284024	0.849729	0.284923	0.724556	0.284925	0.708841
		0.284111	0.850161	0.28503	0.72385	0.285033	0.70905
		0.284214	0.850341	0.285128	0.723908	0.28513	0.707221
		0.284321	0.849577	0.285228	0.722458	0.28523	0.706292
		0.284418	0.849012	0.285319	0.722896	0.285321	0.707019
		0.284508	0.848365	0.285411	0.721761	0.285413	0.706869
		0.284591	0.847966	0.285492	0.720793	0.285494	0.705065
		0.284699	0.847891	0.285619	0.72062	0.285621	0.70404
		0.284791	0.847639	0.28574	0.720666	0.285743	0.702703
		0.284887	0.8483	0.285857	0.720115	0.285859	0.701793
		0.284977	0.848767	0.285936	0.720336	0.285938	0.70219
		0.285051	0.848263	0.286004	0.719425	0.286006	0.701531
		0.285141	0.847889	0.286101	0.719229	0.286103	0.701997
		0.285236	0.847539	0.286202	0.719389	0.286204	0.701208
		0.285301	0.847891	0.286294	0.719133	0.286296	0.700867
		0.285382	0.847442	0.286384	0.719238	0.286385	0.700621
		0.285493	0.847162	0.286463	0.718699	0.286464	0.700302
		0.285597	0.846935	0.28654	0.718432	0.286541	0.699982
		0.285712	0.847094	0.286617	0.718225	0.286619	0.700048
		0.28581	0.846851	0.286715	0.71787	0.286717	0.699909
		0.285913	0.846295	0.286787	0.717447	0.286788	0.699123
		0.28602	0.845969	0.286876	0.71752	0.286879	0.698584
		0.286122	0.845513	0.286982	0.717796	0.286985	0.699548
		0.286212	0.845797	0.287101	0.718309	0.287103	0.699047
		0.286318	0.846415	0.287196	0.717378	0.287198	0.697852
		0.286392	0.846049	0.28729	0.716687	0.287292	0.696965
		0.286495	0.846021	0.287391	0.716727	0.287393	0.69727
		0.286582	0.845853	0.28749	0.716944	0.287492	0.696926
		0.286669	0.846017	0.287582	0.716339	0.287584	0.697284
		0.28675	0.846335	0.28767	0.716867	0.287671	0.69732
		0.286862	0.845796	0.287755	0.716871	0.287757	0.697309
		0.286992	0.846193	0.287845	0.717826	0.287847	0.698918
		0.287088	0.846606	0.287943	0.716704	0.287945	0.6987
		0.287185	0.846192	0.288018	0.716307	0.28802	0.698487
		0.287258	0.847008	0.28812	0.715561	0.288122	0.69843
		0.287368	0.846659	0.288236	0.715178	0.288238	0.698287
		0.28748	0.845955	0.28832	0.715042	0.288322	0.697459
		0.28759	0.845633	0.288438	0.714501	0.28844	0.697436
		0.287686	0.845329	0.288548	0.714095	0.28855	0.695123
		0.28777	0.845328	0.288641	0.712974	0.288643	0.694303
		0.287856	0.845772	0.288742	0.712011	0.288743	0.692698
		0.287924	0.845373	0.288834	0.712582	0.288836	0.693215
		0.288006	0.844858	0.288929	0.713111	0.288931	0.693728
		0.288088	0.845177	0.289024	0.712973	0.289026	0.693357
		0.288171	0.84553	0.289117	0.711703	0.289119	0.691333
		0.288239	0.844927	0.28921	0.710303	0.289212	0.690703
		0.288332	0.844662	0.289275	0.708549	0.289277	0.689499
		0.288421	0.844373	0.289358	0.708613	0.28936	0.688285
		0.288507	0.843628	0.289453	0.70763	0.289454	0.688023
		0.288613	0.843346	0.289518	0.707392	0.28952	0.686914
		0.288721	0.842835	0.289618	0.707958	0.28962	0.687115
		0.288781	0.842225	0.289729	0.706771	0.289731	0.686473
		0.288867	0.842049	0.289805	0.706924	0.289806	0.685744
		0.288936	0.841919	0.289905	0.705454	0.289907	0.684927
		0.289028	0.841197	0.29	0.704518	0.290001	0.684385
		0.289127	0.840871	0.290108	0.704518	0.29011	0.685021
		0.289219	0.840246	0.290203	0.703032	0.290205	0.683535
		0.289309	0.839594	0.290284	0.702433	0.290286	0.682948
		0.289393	0.838952	0.290367	0.701501	0.290369	0.683713
		0.28947	0.838426	0.29046	0.700177	0.290461	0.681854
		0.289541	0.838414	0.290544	0.699215	0.290546	0.68205
		0.289633	0.837126	0.290633	0.698921	0.290635	0.682596
		0.289726	0.838787	0.290719	0.69905	0.290721	0.683199
		0.289822	0.838047	0.290817	0.698028	0.290819	0.681819
		0.289946	0.838078	0.290926	0.697265	0.290928	0.681447
		0.290066	0.838505	0.291001	0.69631	0.291003	0.680221
		0.290139	0.838288	0.291101	0.696021	0.291104	0.680293
		0.290223	0.837739	0.291205	0.694757	0.291207	0.68
		0.290313	0.83713	0.291292	0.694429	0.291294	0.679649
		0.290401	0.837304	0.291397	0.693992	0.291399	0.679298
		0.290504	0.837053	0.291479	0.692867	0.291481	0.679311
		0.290608	0.836801	0.291571	0.693154	0.291572	0.679592
		0.290708	0.836783	0.29164	0.692883	0.291642	0.678931
		0.290807	0.835626	0.291718	0.691931	0.291719	0.678056
		0.290916	0.83555	0.291798	0.690212	0.2918	0.678551
		0.291031	0.8354	0.291889	0.689934	0.29189	0.678003
		0.29114	0.834942	0.291984	0.687701	0.291986	0.677757
		0.291244	0.83542	0.292069	0.688557	0.292071	0.678305
		0.291332	0.834701	0.292213	0.687604	0.292215	0.676947
		0.291424	0.834499	0.2923	0.68728	0.292301	0.675868
		0.291484	0.834181	0.292387	0.687357	0.292389	0.676958
		0.291562	0.83343	0.29249	0.687001	0.292492	0.676952
		0.29165	0.832955	0.292603	0.688035	0.292605	0.676377
		0.291724	0.832752	0.292696	0.687881	0.292697	0.676048
		0.291807	0.832624	0.292782	0.68764	0.292784	0.67497
		0.291894	0.832206	0.292873	0.687123	0.292875	0.67542
		0.291989	0.83079	0.292964	0.686288	0.292965	0.673302
		0.292082	0.831379	0.293038	0.686098	0.29304	0.673114
		0.292179	0.831415	0.293127	0.686301	0.29313	0.672412
		0.292274	0.831199	0.293226	0.686114	0.293227	0.673727
		0.292376	0.830759	0.293294	0.684501	0.293296	0.673319
		0.292452	0.830135	0.293374	0.683158	0.293375	0.671529
		0.29253	0.829932	0.293443	0.682025	0.293445	0.670762
		0.292615	0.829891	0.293531	0.681759	0.293533	0.670176
		0.292706	0.829739	0.293628	0.680882	0.293629	0.670663
		0.292814	0.82947	0.293698	0.680304	0.2937	0.670288
		0.292896	0.829502	0.293787	0.679496	0.293788	0.669608
		0.292986	0.828371	0.293872	0.677813	0.293874	0.668637
		0.293074	0.8282	0.293939	0.677928	0.293941	0.667691
		0.293154	0.827642	0.294026	0.677505	0.294028	0.668032
		0.293263	0.826881	0.294132	0.677769	0.294135	0.667312
		0.293356	0.826706	0.294235	0.678763	0.294236	0.667693
		0.293472	0.826026	0.29432	0.677482	0.294322	0.667311
		0.29358	0.825335	0.29443	0.677134	0.294432	0.668174
		0.293668	0.825042	0.294503	0.678659	0.294505	0.667561
		0.293772	0.82523	0.294609	0.6778	0.294611	0.665963
		0.293847	0.824826	0.294695	0.677595	0.294696	0.66593
		0.293916	0.825204	0.294764	0.678482	0.294765	0.665449
		0.293999	0.825054	0.294856	0.678191	0.294858	0.664992
		0.294085	0.824614	0.294988	0.677453	0.294991	0.664495
		0.294152	0.823271	0.2951	0.678734	0.295102	0.66608
		0.294235	0.823082	0.295197	0.677792	0.295199	0.664902
		0.294324	0.822625	0.295287	0.67816	0.295289	0.663841
		0.294405	0.822146	0.295393	0.679382	0.295395	0.662737
		0.294491	0.82195	0.295483	0.678877	0.295486	0.661806
		0.294587	0.82101	0.295587	0.677396	0.295589	0.660662
		0.294692	0.820544	0.295676	0.676678	0.295678	0.659869
		0.2948	0.819794	0.29575	0.676029	0.295752	0.659956
		0.294881	0.820478	0.295855	0.675457	0.295856	0.660592
		0.29498	0.820253	0.295944	0.675524	0.295946	0.659678
		0.295052	0.819788	0.29603	0.674198	0.296031	0.659477
		0.295138	0.819324	0.296114	0.673652	0.296117	0.65943
		0.295235	0.81954	0.296221	0.673227	0.296223	0.659747
		0.295305	0.819266	0.296303	0.672358	0.296304	0.659058
		0.295395	0.818084	0.296365	0.672151	0.296367	0.660902
		0.295489	0.816883	0.296472	0.67207	0.296474	0.659322
		0.295568	0.816803	0.296552	0.670902	0.296553	0.659518
		0.295649	0.816576	0.296642	0.670544	0.296644	0.660898
		0.295721	0.817091	0.296731	0.668636	0.296733	0.659007
		0.295831	0.816893	0.296834	0.667381	0.296836	0.657283
		0.295922	0.816359	0.296919	0.665023	0.29692	0.656889
		0.296002	0.816524	0.296983	0.663615	0.296985	0.655934
		0.296087	0.815848	0.297082	0.661133	0.297084	0.654183
		0.29618	0.81532	0.297173	0.661621	0.297175	0.655123
		0.296265	0.814628	0.297246	0.66182	0.297247	0.655005
		0.29636	0.813298	0.29734	0.662566	0.297341	0.653491
		0.29644	0.813619	0.29742	0.660803	0.297421	0.651756
		0.29654	0.81297	0.29752	0.660221	0.297522	0.650259
		0.296647	0.813039	0.297603	0.660033	0.297605	0.649559
		0.296723	0.813226	0.297683	0.658593	0.297685	0.649217
		0.296824	0.813031	0.297761	0.659493	0.297762	0.649756
		0.29691	0.812357	0.297846	0.659001	0.297848	0.649174
		0.297	0.81258	0.297929	0.65666	0.297931	0.647221
		0.297079	0.812775	0.298014	0.655066	0.298015	0.644741
		0.29716	0.811847	0.298094	0.654572	0.298096	0.64411
		0.297245	0.811925	0.298167	0.653343	0.298168	0.643336
		0.297341	0.812709	0.298243	0.652722	0.298245	0.641529
		0.29741	0.812797	0.298355	0.653138	0.298357	0.640372
		0.297502	0.813421	0.298441	0.652453	0.298443	0.639927
		0.297577	0.812651	0.298547	0.652007	0.298548	0.638593
		0.297643	0.812581	0.298628	0.650885	0.298629	0.63729
		0.297704	0.812736	0.2987	0.64872	0.298701	0.636235
		0.297784	0.812922	0.298793	0.647742	0.298795	0.636198
		0.297869	0.812508	0.298888	0.646736	0.29889	0.634945
		0.297965	0.812779	0.298952	0.646429	0.298953	0.634278
		0.298032	0.812959	0.299015	0.647182	0.299017	0.634064
		0.298113	0.813371	0.299102	0.646369	0.299104	0.632088
		0.298227	0.814123	0.299185	0.645491	0.299187	0.631346
		0.298341	0.814419	0.299279	0.64423	0.299281	0.630442
		0.298428	0.81433	0.299365	0.644259	0.299367	0.629196
		0.298499	0.814549	0.299447	0.643697	0.299449	0.629828
		0.29859	0.814391	0.299526	0.643695	0.299527	0.628968
		0.298659	0.814925	0.29959	0.642326	0.299591	0.629707
		0.298742	0.813291	0.299663	0.641018	0.299665	0.629026
		0.29884	0.813829	0.299774	0.640324	0.299776	0.628211
		0.298954	0.814099	0.299851	0.640309	0.299853	0.626932
		0.299056	0.813662	0.299954	0.639803	0.299956	0.626981
		0.299126	0.813576	0.300024	0.640237	0.300025	0.627355
		0.299205	0.813267	0.300108	0.640662	0.30011	0.62777
		0.29929	0.81334	0.300202	0.639803	0.300204	0.62734
		0.299366	0.813006	0.300307	0.638857	0.300308	0.629298
		0.29946	0.812661	0.300392	0.63896	0.300394	0.628505
		0.299555	0.812891	0.300482	0.637074	0.300485	0.626723
		0.299631	0.811613	0.300599	0.637153	0.300601	0.627026
		0.299714	0.811479	0.300708	0.637679	0.30071	0.628181
		0.299809	0.811058	0.300792	0.638807	0.300794	0.62668
		0.29989	0.810674	0.300881	0.638878	0.300883	0.625421
		0.299958	0.810701	0.300965	0.639717	0.300967	0.625612
		0.300057	0.809965	0.301051	0.63763	0.301052	0.624325
		0.300141	0.810173	0.301148	0.637071	0.30115	0.622682
		0.300206	0.810019	0.301229	0.637433	0.30123	0.622722
		0.300289	0.809601	0.301301	0.637055	0.301303	0.620453
		0.300372	0.809471	0.301392	0.63669	0.301394	0.619516
		0.300451	0.809477	0.301495	0.636147	0.301497	0.61868
		0.300556	0.80867	0.301597	0.635609	0.301599	0.617717
		0.300673	0.807795	0.301689	0.635607	0.301691	0.615989
		0.300772	0.808175	0.301767	0.636318	0.301769	0.615711
		0.300846	0.808428	0.301872	0.635967	0.301874	0.616313
		0.300931	0.80776	0.301971	0.634275	0.301972	0.61653
		0.30102	0.807405	0.302053	0.633002	0.302055	0.615881
		0.30111	0.807704	0.302129	0.631873	0.30213	0.613602
		0.30121	0.807103	0.302211	0.63308	0.302213	0.612743
		0.301306	0.806601	0.302277	0.63188	0.302278	0.610944
		0.30141	0.805908	0.30236	0.630786	0.302361	0.610265
		0.301498	0.805301	0.302432	0.631381	0.302434	0.610463
		0.301581	0.80378	0.302529	0.631138	0.302531	0.609807
		0.301669	0.803626	0.302599	0.631487	0.302601	0.610375
		0.301745	0.802211	0.302662	0.630917	0.302663	0.609719
		0.301836	0.801736	0.302734	0.630149	0.302735	0.60706
		0.301937	0.801062	0.302824	0.630379	0.302826	0.607233
		0.302034	0.80129	0.302902	0.630456	0.302904	0.606121
		0.302123	0.800656	0.302985	0.629854	0.302987	0.605365
		0.302205	0.800351	0.303068	0.62987	0.303069	0.604781
		0.302265	0.800328	0.303133	0.630415	0.303134	0.60374
		0.302341	0.800377	0.303221	0.629192	0.303223	0.602422
		0.302414	0.799503	0.3033	0.628319	0.303302	0.602709
		0.302501	0.798255	0.303381	0.627755	0.303382	0.602217
		0.302578	0.79759	0.303451	0.627861	0.303453	0.601024
		0.302648	0.796426	0.30354	0.627844	0.303542	0.600048
		0.302729	0.796006	0.303638	0.627962	0.30364	0.599346
		0.302808	0.796031	0.303728	0.62788	0.303729	0.598979
		0.302912	0.795783	0.303822	0.624841	0.303824	0.596613
		0.302997	0.794621	0.303918	0.624533	0.30392	0.5966
		0.303072	0.794368	0.304014	0.623331	0.304016	0.597131
		0.30315	0.793763	0.304092	0.620227	0.304094	0.595636
		0.303213	0.793459	0.304202	0.618152	0.304204	0.595206
		0.303284	0.793209	0.304288	0.619657	0.30429	0.598361
		0.303365	0.792749	0.304369	0.619121	0.30437	0.59851
		0.303438	0.792805	0.304434	0.619548	0.304435	0.59743
		0.303525	0.791251	0.304514	0.618977	0.304516	0.596215
		0.303615	0.789872	0.304605	0.616597	0.304607	0.596643
		0.303679	0.789265	0.304687	0.615811	0.304689	0.595989
		0.303771	0.789508	0.30476	0.613715	0.304761	0.597071
		0.303862	0.789103	0.304837	0.61297	0.304838	0.595651
		0.303943	0.789086	0.304902	0.612125	0.304904	0.594979
		0.304053	0.789225	0.304992	0.611118	0.304993	0.592245
		0.304124	0.788623	0.305076	0.610577	0.305078	0.593415
		0.304198	0.787944	0.305186	0.610724	0.305188	0.593786
		0.304287	0.786541	0.305281	0.609963	0.305283	0.591143
		0.304365	0.785364	0.305352	0.608122	0.305353	0.591396
		0.304458	0.784035	0.305419	0.607587	0.305421	0.591609
		0.304552	0.782705	0.305517	0.607147	0.305519	0.590401
		0.304619	0.781247	0.305598	0.606511	0.3056	0.589935
		0.304708	0.780958	0.305678	0.607133	0.30568	0.589038
		0.304773	0.78052	0.305776	0.606872	0.305778	0.586166
		0.304856	0.781162	0.305851	0.604699	0.305853	0.584712
		0.304951	0.781127	0.305959	0.603971	0.305961	0.584743
		0.305036	0.780065	0.30606	0.605005	0.306062	0.586352
		0.305106	0.78028	0.306157	0.603378	0.306158	0.583823
		0.30519	0.779686	0.30623	0.601328	0.306232	0.581806
		0.305255	0.780185	0.30632	0.60061	0.306322	0.581649
		0.305329	0.780398	0.306401	0.598879	0.306402	0.580415
		0.305421	0.780638	0.306474	0.597401	0.306476	0.579699
		0.305504	0.779725	0.306578	0.596403	0.306579	0.579079
		0.305581	0.779791	0.306632	0.596175	0.306633	0.578825
		0.305682	0.779425	0.306712	0.593838	0.306713	0.576363
		0.305784	0.778711	0.306791	0.593221	0.306793	0.576179
		0.305867	0.777897	0.306863	0.5927	0.306865	0.576165
		0.305935	0.77696	0.306942	0.59119	0.306943	0.576115
		0.30602	0.775877	0.307025	0.590824	0.307027	0.576412
		0.306085	0.776856	0.307109	0.590366	0.307111	0.574877
		0.306156	0.776761	0.307205	0.591126	0.307207	0.57505
		0.306257	0.776715	0.307292	0.591262	0.307294	0.573378
		0.306336	0.775783	0.307376	0.590625	0.307377	0.571839
		0.306413	0.775499	0.30745	0.589855	0.307451	0.571388
		0.306509	0.775215	0.307527	0.588164	0.307529	0.572194
		0.306579	0.77449	0.307636	0.584794	0.307638	0.571549
		0.306667	0.773765	0.307715	0.584507	0.307716	0.571692
		0.30676	0.773123	0.307784	0.582832	0.307785	0.571193
		0.306846	0.772495	0.307861	0.583321	0.307863	0.573113
		0.306917	0.772184	0.307947	0.5822	0.307949	0.573365
		0.306999	0.771342	0.308023	0.581843	0.308025	0.573756
		0.307102	0.771181	0.308103	0.581241	0.308104	0.573801
		0.307199	0.769508	0.308177	0.580683	0.308179	0.572389
		0.307271	0.768757	0.308268	0.580394	0.30827	0.571483
		0.307366	0.768235	0.308345	0.580166	0.308346	0.571629
		0.307433	0.767302	0.308403	0.579858	0.308404	0.572721
		0.307498	0.766029	0.308482	0.58047	0.308484	0.572248
		0.307574	0.766779	0.308555	0.579956	0.308557	0.571106
		0.307634	0.766301	0.308627	0.578582	0.308628	0.571291
		0.307728	0.765704	0.308684	0.576654	0.308686	0.571647
		0.307836	0.765484	0.308788	0.577119	0.30879	0.569458
		0.307924	0.76479	0.308873	0.578256	0.308875	0.569597
		0.308004	0.763583	0.30895	0.579449	0.308951	0.568736
		0.30807	0.763455	0.30903	0.578101	0.309031	0.56919
		0.308127	0.763254	0.309089	0.576138	0.30909	0.568224
		0.308205	0.76196	0.309183	0.57417	0.309185	0.566121
		0.308283	0.761196	0.309292	0.573341	0.309294	0.565413
		0.30835	0.760569	0.309367	0.572345	0.309369	0.564428
		0.308432	0.76052	0.30944	0.572489	0.309441	0.561414
		0.308524	0.760267	0.309514	0.573548	0.309516	0.55981
		0.308595	0.759621	0.309602	0.571379	0.309603	0.557923
		0.308687	0.758963	0.309671	0.570016	0.309673	0.556047
		0.308798	0.758128	0.309775	0.568091	0.309776	0.553568
		0.308866	0.757225	0.30985	0.567335	0.309852	0.552119
		0.308947	0.757727	0.309931	0.566706	0.309933	0.550905
		0.309024	0.757212	0.310006	0.564496	0.310008	0.551402
		0.30911	0.755763	0.310076	0.56246	0.310077	0.54895
		0.3092	0.75552	0.310151	0.561564	0.310152	0.546804
		0.309296	0.755021	0.310233	0.562638	0.310234	0.544813
		0.309375	0.754515	0.310312	0.562071	0.310314	0.543974
		0.309474	0.753357	0.310395	0.561953	0.310397	0.542656
		0.309561	0.752753	0.310476	0.558891	0.310478	0.540989
		0.309636	0.751988	0.310569	0.55869	0.310571	0.540462
		0.309702	0.751903	0.310659	0.558347	0.310661	0.538994
		0.309797	0.751822	0.310729	0.556735	0.31073	0.53708
		0.309908	0.75192	0.310811	0.556602	0.310813	0.535797
		0.309979	0.750815	0.310887	0.55609	0.310888	0.533409
		0.310064	0.750286	0.310961	0.554555	0.310963	0.532642
		0.310144	0.750346	0.311032	0.556192	0.311033	0.533986
		0.310211	0.750447	0.311102	0.555303	0.311103	0.53342
		0.310278	0.74991	0.311184	0.554229	0.311186	0.532011
		0.31036	0.750161	0.311307	0.55337	0.31131	0.532422
		0.310455	0.74951	0.311414	0.552001	0.311416	0.530795
		0.310525	0.748137	0.31149	0.55222	0.311491	0.529818
		0.310576	0.746859	0.311572	0.551428	0.311574	0.528723
		0.310656	0.746148	0.31165	0.549928	0.311652	0.528434
		0.310752	0.746462	0.311743	0.550072	0.311744	0.52853
		0.310841	0.745875	0.311831	0.552194	0.311833	0.528686
		0.310907	0.745289	0.311916	0.552583	0.311918	0.528174
		0.310981	0.746233	0.311999	0.552004	0.312001	0.5278
		0.311061	0.746304	0.31208	0.551887	0.312081	0.528417
		0.311142	0.745561	0.312157	0.552643	0.312159	0.526883
		0.311225	0.745021	0.312231	0.551844	0.312233	0.52616
		0.311294	0.745256	0.312306	0.550919	0.312307	0.525307
		0.311379	0.744783	0.312377	0.552857	0.312379	0.526523
		0.311449	0.743997	0.312466	0.552319	0.312468	0.527116
		0.311532	0.743111	0.312547	0.550829	0.312548	0.523091
		0.311603	0.741781	0.312637	0.548934	0.312638	0.521997
		0.311671	0.740418	0.312729	0.546138	0.312731	0.52188
		0.311753	0.740399	0.312805	0.544693	0.312807	0.521441
		0.311849	0.739957	0.312867	0.545104	0.312868	0.519849
		0.311942	0.739431	0.312954	0.545196	0.312956	0.519741
		0.312019	0.737732	0.313039	0.545454	0.31304	0.517879
		0.312084	0.73615	0.313115	0.544939	0.313116	0.51809
		0.312141	0.734925	0.313189	0.544808	0.31319	0.517086
		0.312215	0.734226	0.31326	0.543766	0.313262	0.516363
		0.312285	0.734949	0.313331	0.541745	0.313333	0.51527
		0.312374	0.733581	0.313412	0.540416	0.313413	0.513888
		0.312461	0.733919	0.313495	0.539516	0.313497	0.513028
		0.312544	0.733226	0.313596	0.5402	0.313597	0.512119
		0.312625	0.733351	0.313659	0.539836	0.313661	0.510317
		0.312695	0.733951	0.313726	0.53967	0.313728	0.509467
		0.312768	0.734265	0.3138	0.539818	0.313801	0.508401
		0.312854	0.733893	0.313874	0.539913	0.313876	0.510413
		0.312944	0.733655	0.313949	0.540489	0.31395	0.51114
		0.313021	0.733166	0.314041	0.540876	0.314043	0.510604
		0.313075	0.73238	0.314126	0.540902	0.314127	0.509409
		0.31315	0.732824	0.314211	0.539147	0.314213	0.508119
		0.313229	0.732151	0.314288	0.53839	0.31429	0.508906
		0.313318	0.731363	0.314347	0.538944	0.314348	0.510129
		0.313414	0.730606	0.314425	0.539007	0.314427	0.508526
		0.313493	0.730847	0.314512	0.537272	0.314513	0.506831
		0.313566	0.730695	0.314592	0.536592	0.314594	0.505531
		0.313626	0.730803	0.31469	0.538954	0.314692	0.506934
		0.313691	0.730053	0.314772	0.537532	0.314773	0.506243
		0.313769	0.729353	0.314846	0.536574	0.314847	0.506693
		0.313851	0.729202	0.314928	0.53708	0.314929	0.506178
		0.313922	0.728321	0.315015	0.537104	0.315016	0.50723
		0.313994	0.727851	0.315101	0.537553	0.315103	0.506379
		0.314081	0.728166	0.315171	0.535715	0.315173	0.507025
		0.314155	0.726615	0.315238	0.535598	0.315239	0.506893
		0.314265	0.725912	0.3153	0.532634	0.315301	0.507313
		0.314344	0.724164	0.315361	0.530855	0.315362	0.509211
		0.314429	0.723935	0.31544	0.531185	0.315442	0.509803
		0.314537	0.72358	0.315522	0.530399	0.315523	0.51104
		0.314617	0.721307	0.315588	0.530063	0.315589	0.509002
		0.314697	0.72235	0.315641	0.531823	0.315643	0.508232
		0.314781	0.721216	0.31573	0.530563	0.315732	0.507206
		0.314846	0.719686	0.3158	0.531472	0.315801	0.507636
		0.314932	0.718817	0.315897	0.530519	0.315899	0.506634
		0.314986	0.718079	0.315965	0.530174	0.315966	0.506277
		0.31506	0.718128	0.316024	0.529798	0.316025	0.506592
		0.315119	0.71716	0.316097	0.529768	0.316099	0.507296
		0.315184	0.717684	0.316171	0.530048	0.316172	0.506189
		0.315275	0.718315	0.316265	0.529551	0.316267	0.505477
		0.315348	0.718898	0.316372	0.530283	0.316375	0.506177
		0.315437	0.718586	0.31645	0.528418	0.316452	0.505837
		0.31551	0.718574	0.316526	0.527926	0.316527	0.504959
		0.315587	0.716297	0.316597	0.526631	0.316598	0.505637
		0.31565	0.715568	0.316664	0.526996	0.316666	0.505243
		0.315718	0.715728	0.316744	0.526435	0.316746	0.50513
		0.3158	0.71492	0.316816	0.524555	0.316817	0.505246
		0.315868	0.714746	0.316881	0.52264	0.316882	0.504201
		0.315945	0.715195	0.316943	0.519541	0.316944	0.50361
		0.316026	0.714157	0.317026	0.519295	0.317028	0.501527
		0.316102	0.713193	0.317119	0.519399	0.31712	0.500313
		0.316163	0.713331	0.317204	0.519266	0.317206	0.498899
		0.316223	0.713892	0.3173	0.51866	0.317301	0.497334
		0.316312	0.713593	0.31739	0.518165	0.317392	0.495018
		0.316383	0.71382	0.317453	0.515809	0.317454	0.493445
		0.316472	0.71289	0.317525	0.514105	0.317527	0.493789
		0.316573	0.711409	0.317609	0.514901	0.317611	0.493442
		0.316666	0.711303	0.317714	0.514205	0.317715	0.493304
		0.316749	0.710906	0.317769	0.513889	0.31777	0.490926
		0.316838	0.712242	0.317835	0.512999	0.317837	0.489625
		0.31691	0.7116	0.317899	0.513214	0.3179	0.48897
		0.316987	0.711249	0.317969	0.512929	0.31797	0.486589
		0.317083	0.71012	0.318038	0.513002	0.31804	0.488436
		0.31716	0.709039	0.318098	0.510972	0.3181	0.48763
		0.317234	0.709223	0.318181	0.50813	0.318182	0.486149
		0.317337	0.708425	0.318264	0.507628	0.318266	0.484339
		0.317417	0.708015	0.318356	0.507383	0.318358	0.483819
		0.317498	0.708354	0.318453	0.508539	0.318455	0.482722
		0.317567	0.708403	0.318547	0.508567	0.318549	0.481966
		0.317626	0.706445	0.318615	0.507623	0.318617	0.48067
		0.317704	0.705022	0.318707	0.507161	0.31871	0.481523
		0.317782	0.703918	0.318781	0.505281	0.318782	0.48066
		0.317849	0.703555	0.318859	0.503885	0.318861	0.481345
		0.317925	0.70292	0.318932	0.504426	0.318934	0.48009
		0.318008	0.701258	0.318996	0.504711	0.318997	0.480962
		0.318089	0.700651	0.319072	0.504568	0.319074	0.480715
		0.318143	0.700102	0.319152	0.503653	0.319154	0.4809
		0.318209	0.699697	0.319218	0.503745	0.31922	0.479314
		0.318267	0.699276	0.319315	0.50318	0.319317	0.477843
		0.318335	0.699235	0.319395	0.502275	0.319397	0.477998
		0.318424	0.699451	0.319504	0.502535	0.319506	0.479711
		0.318486	0.699321	0.319592	0.50338	0.319594	0.477802
		0.318561	0.698999	0.319656	0.502418	0.319657	0.476371
		0.318654	0.698987	0.319725	0.498785	0.319726	0.474316
		0.318741	0.699652	0.319806	0.498259	0.319808	0.471826
		0.318818	0.697522	0.319888	0.49664	0.31989	0.470434
		0.318889	0.696723	0.319967	0.495776	0.319969	0.469619
		0.318978	0.695351	0.320054	0.49499	0.320055	0.4695
		0.31906	0.695117	0.320103	0.492497	0.320104	0.469352
		0.319145	0.693334	0.320161	0.491322	0.320162	0.467181
		0.319206	0.693472	0.320222	0.48907	0.320223	0.465138
		0.319255	0.693202	0.320292	0.488215	0.320293	0.462686
		0.319325	0.693075	0.32037	0.485563	0.320371	0.462415
		0.319409	0.693431	0.320447	0.485991	0.320449	0.46224
		0.319492	0.694373	0.320513	0.487394	0.320514	0.461459
		0.319556	0.693255	0.320571	0.484976	0.320573	0.459236
		0.319616	0.693381	0.320665	0.484388	0.320667	0.4585
		0.319691	0.692517	0.320742	0.483031	0.320743	0.456585
		0.31977	0.693371	0.320809	0.482828	0.32081	0.454812
		0.319868	0.692518	0.320886	0.482117	0.320888	0.455498
		0.319954	0.692513	0.320963	0.482463	0.320965	0.45313
		0.32001	0.691234	0.321033	0.481328	0.321034	0.450677
		0.320089	0.689172	0.321097	0.481945	0.321099	0.450307
		0.32016	0.688639	0.321177	0.480532	0.321179	0.448108
		0.320235	0.688754	0.321244	0.480423	0.321245	0.448734
		0.320314	0.688514	0.32131	0.480006	0.321312	0.447702
		0.320392	0.688507	0.321364	0.482331	0.321365	0.448957
		0.320462	0.688298	0.321436	0.482528	0.321437	0.448748
		0.320527	0.687342	0.321508	0.482498	0.321509	0.448345
		0.320575	0.687484	0.321602	0.482513	0.321604	0.446919
		0.320668	0.686159	0.321679	0.48091	0.32168	0.448721
		0.320741	0.685276	0.321764	0.481012	0.321765	0.448088
		0.32081	0.684892	0.321834	0.47922	0.321836	0.449328
		0.32088	0.683539	0.321903	0.478117	0.321905	0.448986
		0.320954	0.68315	0.321996	0.478095	0.321997	0.448707
		0.321038	0.683267	0.322073	0.478632	0.322075	0.448362
		0.321112	0.682709	0.322157	0.476895	0.322159	0.44821
		0.321198	0.680653	0.322239	0.47823	0.32224	0.449374
		0.321277	0.679617	0.322328	0.479117	0.322329	0.45027
		0.321353	0.67919	0.322393	0.477951	0.322394	0.447663
		0.321412	0.678386	0.322473	0.477614	0.322475	0.448382
		0.321478	0.679097	0.322572	0.478826	0.322574	0.448492
		0.321555	0.678363	0.322656	0.479511	0.322658	0.451574
		0.321647	0.678667	0.322743	0.47827	0.322745	0.450419
		0.321735	0.677607	0.32283	0.477839	0.322831	0.45065
		0.321798	0.67639	0.322889	0.479047	0.322891	0.447658
		0.321894	0.675181	0.322959	0.478424	0.32296	0.447453
		0.321976	0.674432	0.323035	0.479802	0.323037	0.446317
		0.322047	0.675453	0.323104	0.481198	0.323106	0.444578
		0.322105	0.675133	0.323174	0.481058	0.323175	0.444062
		0.322169	0.674897	0.32324	0.482266	0.323241	0.442371
		0.322254	0.676462	0.323304	0.481791	0.323305	0.443606
		0.322349	0.675012	0.323386	0.480948	0.323388	0.444351
		0.322433	0.674493	0.323461	0.481366	0.323463	0.445404
		0.322489	0.674741	0.323527	0.481544	0.323529	0.447619
		0.322545	0.673844	0.323575	0.481995	0.323576	0.447279
		0.322612	0.674009	0.323648	0.481621	0.32365	0.446794
		0.322678	0.673935	0.323733	0.481749	0.323734	0.444677
		0.322737	0.673383	0.323795	0.480425	0.323796	0.443926
		0.322811	0.674784	0.323874	0.479013	0.323876	0.444047
		0.322915	0.674101	0.323954	0.481142	0.323956	0.446453
		0.323016	0.672206	0.324031	0.478898	0.324033	0.445558
		0.3231	0.671835	0.324124	0.479445	0.324126	0.444292
		0.323172	0.672118	0.324204	0.478185	0.324206	0.444541
		0.32324	0.672282	0.324276	0.47872	0.324278	0.444681
		0.323319	0.672657	0.324362	0.477803	0.324364	0.443444
		0.323408	0.672046	0.324438	0.479713	0.324439	0.44318
		0.323492	0.672241	0.324518	0.479309	0.32452	0.441847
		0.323568	0.671162	0.324588	0.478601	0.324589	0.439031
		0.323625	0.669701	0.324657	0.479519	0.324658	0.43823
		0.323676	0.669318	0.324716	0.480262	0.324717	0.437064
		0.323747	0.669169	0.324789	0.480579	0.32479	0.435806
		0.323836	0.66943	0.32484	0.480259	0.324842	0.434994
		0.323904	0.668777	0.324941	0.479026	0.324943	0.432464
		0.323963	0.667264	0.32502	0.478671	0.325022	0.432835
		0.324024	0.66562	0.325092	0.481577	0.325094	0.433554
		0.324075	0.664713	0.325148	0.480829	0.325149	0.431018
		0.324148	0.666178	0.325224	0.479255	0.325225	0.432116
		0.324223	0.665788	0.325298	0.479455	0.3253	0.43438
		0.324308	0.666026	0.325369	0.47909	0.32537	0.434522
		0.324387	0.664306	0.325451	0.478445	0.325453	0.434003
		0.324486	0.663271	0.325523	0.477045	0.325524	0.43324
		0.324556	0.663628	0.325589	0.477158	0.32559	0.433955
		0.324623	0.663648	0.325661	0.477361	0.325663	0.431866
		0.324706	0.663111	0.325727	0.477335	0.325729	0.430447
		0.324796	0.66308	0.325792	0.477397	0.325793	0.429189
		0.324859	0.662002	0.325864	0.476214	0.325866	0.428769
		0.324916	0.661655	0.325946	0.473806	0.325948	0.428712
		0.324992	0.66075	0.32601	0.472608	0.326012	0.428245
		0.32505	0.658687	0.326081	0.471154	0.326082	0.428692
		0.325119	0.658244	0.326154	0.470351	0.326155	0.429972
		0.325182	0.65717	0.326229	0.469197	0.32623	0.428849
		0.325264	0.656282	0.326306	0.471122	0.326307	0.429514
		0.32534	0.656388	0.326373	0.470121	0.326374	0.429116
		0.325393	0.655525	0.326431	0.46829	0.326432	0.427689
		0.325476	0.655446	0.326498	0.465163	0.3265	0.4252
		0.325535	0.654598	0.326576	0.46312	0.326577	0.422456
		0.325598	0.654287	0.326646	0.461402	0.326647	0.421147
		0.325652	0.654148	0.326726	0.460307	0.326728	0.422104
		0.325726	0.652797	0.326804	0.458547	0.326806	0.421913
		0.325836	0.651103	0.326876	0.45677	0.326878	0.422222
		0.325911	0.651144	0.326934	0.455995	0.326935	0.419127
		0.325987	0.651653	0.327003	0.454871	0.327004	0.419096
		0.326051	0.650998	0.327088	0.453199	0.327089	0.418476
		0.326109	0.65103	0.327181	0.452017	0.327183	0.417631
		0.326169	0.650821	0.327259	0.449851	0.32726	0.419149
		0.326246	0.651789	0.327333	0.448446	0.327334	0.418524
		0.326315	0.651371	0.327403	0.445549	0.327404	0.415615
		0.326376	0.651652	0.32747	0.442039	0.327471	0.413831
		0.326457	0.6515	0.327544	0.440353	0.327545	0.413072
		0.326527	0.652586	0.327607	0.438506	0.327608	0.413942
		0.326591	0.6516	0.327678	0.4374	0.327679	0.413263
		0.32668	0.651153	0.327742	0.436819	0.327743	0.414268
		0.326768	0.649311	0.327808	0.437109	0.32781	0.413628
		0.326838	0.648856	0.327883	0.435732	0.327884	0.412383
		0.326905	0.647976	0.327934	0.43361	0.327935	0.410777
		0.326963	0.648939	0.32801	0.433724	0.328012	0.409877
		0.32702	0.647992	0.328105	0.432913	0.328107	0.410126
		0.327093	0.649058	0.328203	0.432868	0.328205	0.411801
		0.327168	0.647937	0.328292	0.432221	0.328293	0.415369
		0.327232	0.647241	0.32837	0.431464	0.328372	0.412611
		0.327309	0.646702	0.328461	0.428995	0.328463	0.413722
		0.327424	0.647035	0.328524	0.428043	0.328526	0.414325
		0.327506	0.646743	0.32858	0.427549	0.328581	0.415599
		0.327595	0.647358	0.328648	0.427501	0.32865	0.415643
		0.327659	0.646359	0.32874	0.427386	0.328742	0.416712
		0.327726	0.645648	0.328816	0.428458	0.328817	0.418811
		0.327808	0.645058	0.328886	0.425244	0.328887	0.416713
		0.327888	0.64443	0.32896	0.425591	0.328961	0.416412
		0.327945	0.644041	0.329032	0.425018	0.329033	0.416686
		0.32804	0.643648	0.329086	0.424631	0.329087	0.416819
		0.328138	0.642877	0.329139	0.424395	0.32914	0.414629
		0.328205	0.642733	0.329198	0.423601	0.3292	0.414642
		0.32828	0.642138	0.329258	0.425049	0.32926	0.412184
		0.32836	0.641861	0.329334	0.425961	0.329336	0.411621
		0.328414	0.642256	0.329426	0.426494	0.329428	0.411957
		0.328467	0.641854	0.329505	0.426237	0.329507	0.411395
		0.328523	0.643232	0.329574	0.427672	0.329576	0.411075
		0.328583	0.6425	0.329647	0.426373	0.329648	0.408306
		0.328664	0.641587	0.329728	0.427009	0.32973	0.408677
		0.328727	0.642471	0.329799	0.425236	0.3298	0.409178
		0.328788	0.642882	0.329879	0.426556	0.32988	0.408982
		0.328859	0.641874	0.329944	0.426982	0.329945	0.4097
		0.328923	0.641115	0.329997	0.426122	0.329999	0.406898
		0.32901	0.640459	0.330095	0.426288	0.330097	0.406124
		0.329091	0.640841	0.330164	0.426104	0.330165	0.404476
		0.329163	0.640962	0.33023	0.425192	0.330232	0.405036
		0.329239	0.642111	0.3303	0.426053	0.330301	0.40546
		0.329313	0.642052	0.33036	0.426462	0.330361	0.406025
		0.329386	0.640527	0.330418	0.425405	0.330419	0.406302
		0.329461	0.64021	0.330498	0.424242	0.3305	0.406827
		0.329524	0.639029	0.33056	0.423506	0.330561	0.406
		0.329585	0.636678	0.33063	0.423315	0.330631	0.40602
		0.329652	0.635099	0.330694	0.423474	0.330695	0.407669
		0.32973	0.635974	0.330766	0.422722	0.330768	0.406155
		0.329785	0.635164	0.330841	0.423665	0.330842	0.403726
		0.329844	0.635926	0.33091	0.423367	0.330912	0.402751
		0.329941	0.634692	0.330974	0.423688	0.330976	0.402078
		0.330016	0.633866	0.331051	0.422572	0.331052	0.402401
		0.330089	0.633687	0.331112	0.424301	0.331114	0.403273
		0.330156	0.631804	0.331192	0.426136	0.331194	0.404213
		0.330215	0.631877	0.331266	0.42427	0.331267	0.40133
		0.330282	0.632502	0.33132	0.424765	0.331321	0.401753
		0.330342	0.63138	0.331385	0.424892	0.331386	0.404547
		0.330402	0.63043	0.331461	0.427021	0.331463	0.404059
		0.330466	0.629843	0.331555	0.426935	0.331556	0.401278
		0.330541	0.629855	0.33161	0.426805	0.331611	0.402018
		0.330643	0.628983	0.331675	0.427828	0.331676	0.400281
		0.330702	0.628169	0.331741	0.428285	0.331743	0.398393
		0.330779	0.628275	0.331814	0.429829	0.331815	0.400373
		0.330831	0.627209	0.331876	0.431129	0.331878	0.4019
		0.330901	0.627821	0.331958	0.430558	0.33196	0.400953
		0.330965	0.62851	0.33203	0.430274	0.332032	0.398672
		0.331032	0.626228	0.332116	0.431211	0.332118	0.398992
		0.331097	0.6252	0.332189	0.432835	0.332191	0.399408
		0.331185	0.624685	0.332273	0.432116	0.332274	0.397998
		0.331269	0.624924	0.332338	0.431097	0.33234	0.396765
		0.331355	0.62531	0.332411	0.431595	0.332412	0.397866
		0.331439	0.622301	0.332496	0.431271	0.332498	0.396538
		0.331506	0.620441	0.332569	0.429932	0.332571	0.394669
		0.331579	0.618738	0.332639	0.431028	0.332641	0.394511
		0.331636	0.617032	0.33271	0.431339	0.332712	0.39335
		0.331703	0.616095	0.332792	0.432176	0.332794	0.392958
		0.331759	0.614313	0.332865	0.431557	0.332867	0.392821
		0.33182	0.612801	0.33293	0.429273	0.332931	0.392972
		0.331892	0.61069	0.332995	0.428104	0.332996	0.393526
		0.331959	0.608864	0.333055	0.425585	0.333057	0.394576
		0.332014	0.608184	0.333139	0.426218	0.333141	0.391996
		0.332093	0.60612	0.333216	0.426171	0.333217	0.391687
		0.33217	0.604472	0.333279	0.424675	0.33328	0.393919
		0.33224	0.60552	0.333364	0.425674	0.333366	0.393654
		0.332316	0.604861	0.333428	0.42532	0.333429	0.391592
		0.332399	0.605226	0.333482	0.426075	0.333483	0.391245
		0.332468	0.605381	0.333532	0.422877	0.333533	0.39018
		0.332536	0.603673	0.333603	0.423968	0.333605	0.390299
		0.332605	0.60294	0.333673	0.42516	0.333675	0.390107
		0.332693	0.602964	0.333737	0.425287	0.333738	0.389204
		0.332748	0.602402	0.333799	0.425068	0.3338	0.389964
		0.332808	0.600363	0.333851	0.42537	0.333852	0.390175
		0.332874	0.598505	0.333921	0.423597	0.333923	0.389679
		0.332931	0.598938	0.334011	0.422019	0.334012	0.390836
		0.333003	0.598874	0.334056	0.421817	0.334058	0.388095
		0.333089	0.598848	0.334153	0.422266	0.334154	0.38789
		0.333146	0.598555	0.334239	0.421426	0.33424	0.386904
		0.33322	0.598191	0.334311	0.420755	0.334313	0.385687
		0.333296	0.596869	0.334387	0.420685	0.334388	0.3841
		0.33338	0.594998	0.334462	0.418765	0.334464	0.383055
		0.333457	0.593519	0.334521	0.418275	0.334522	0.382298
		0.333517	0.59211	0.334598	0.418258	0.3346	0.38199
		0.333589	0.590463	0.334664	0.419003	0.334665	0.381846
		0.333658	0.589254	0.334728	0.41932	0.33473	0.3801
		0.333731	0.587683	0.334793	0.419674	0.334794	0.380331
		0.333794	0.587263	0.334852	0.420055	0.334854	0.379615
		0.333849	0.586646	0.33493	0.419189	0.334931	0.377934
		0.333899	0.587986	0.334984	0.418072	0.334986	0.378222
		0.333962	0.587351	0.335044	0.416061	0.335045	0.376671
		0.334039	0.586576	0.335115	0.411751	0.335117	0.377473
		0.334109	0.585174	0.335176	0.411815	0.335177	0.378477
		0.334171	0.584252	0.335248	0.411651	0.33525	0.379425
		0.334238	0.581438	0.335322	0.410128	0.335323	0.377311
		0.334284	0.58077	0.335381	0.406227	0.335382	0.373902
		0.334359	0.579869	0.33547	0.406401	0.335472	0.37469
		0.334443	0.579163	0.33555	0.407145	0.335551	0.373183
		0.334504	0.578689	0.335604	0.406711	0.335605	0.374488
		0.334562	0.577718	0.33567	0.404689	0.335671	0.373446
		0.334626	0.576443	0.335753	0.405412	0.335755	0.373602
		0.334698	0.57626	0.335831	0.405377	0.335832	0.371366
		0.334778	0.575832	0.335894	0.40336	0.335895	0.368554
		0.334861	0.575523	0.335958	0.403261	0.335959	0.369594
		0.334947	0.573844	0.336025	0.39998	0.336026	0.368631
		0.335028	0.573008	0.336097	0.398643	0.336098	0.369411
		0.335089	0.572088	0.336177	0.395541	0.336179	0.367433
		0.335151	0.572845	0.336261	0.395215	0.336263	0.366899
		0.335195	0.570975	0.336333	0.39394	0.336334	0.367091
		0.335251	0.570661	0.336403	0.392221	0.336405	0.367776
		0.335327	0.571908	0.336464	0.393095	0.336466	0.367636
		0.335396	0.570085	0.33653	0.391153	0.336532	0.366914
		0.335456	0.570432	0.336596	0.387656	0.336598	0.367064
		0.335515	0.568746	0.336667	0.385499	0.336668	0.366362
		0.335579	0.568436	0.336739	0.385192	0.336741	0.366914
		0.335666	0.568569	0.336796	0.383108	0.336798	0.365338
		0.335726	0.566811	0.33686	0.381182	0.33686	0.365659
		0.335821	0.565834	0.336919	0.379995	0.336921	0.367045
		0.335897	0.565615	0.336988	0.379506	0.336989	0.365775
		0.335943	0.564999	0.337057	0.37811	0.337058	0.364435
		0.335988	0.564186	0.337118	0.37852	0.33712	0.363091
		0.336051	0.563494	0.337195	0.377628	0.337197	0.363406
		0.336121	0.562349	0.337272	0.377268	0.337273	0.363238
		0.336193	0.560013	0.337327	0.373766	0.337328	0.365799
		0.336279	0.559112	0.337394	0.372591	0.337396	0.3655
		0.336344	0.557987	0.337454	0.373179	0.337455	0.365745
		0.336407	0.55707	0.337515	0.372848	0.337517	0.364574
		0.33648	0.557318	0.337576	0.37147	0.337577	0.366232
		0.336556	0.558472	0.337658	0.371672	0.33766	0.366069
		0.336628	0.559313	0.337729	0.37135	0.337731	0.362915
		0.336696	0.557879	0.33779	0.372528	0.337792	0.363573
		0.336765	0.55824	0.33786	0.371757	0.337861	0.363964
		0.336845	0.55744	0.337911	0.371613	0.337911	0.362473
		0.336931	0.557667	0.337968	0.370705	0.337969	0.363969
		0.337002	0.557382	0.338031	0.371139	0.338032	0.367041
		0.337082	0.558997	0.338114	0.370841	0.338115	0.366259
		0.337177	0.557741	0.338188	0.371219	0.338189	0.36508
		0.33725	0.558781	0.338255	0.373048	0.338257	0.367404
		0.337311	0.558919	0.338345	0.37268	0.338347	0.365794
		0.337378	0.560127	0.338423	0.371493	0.338425	0.360804
		0.337437	0.559739	0.338489	0.370945	0.33849	0.360765
		0.337503	0.560917	0.338556	0.371747	0.338558	0.360907
		0.33757	0.561403	0.338621	0.371889	0.338622	0.35899
		0.337647	0.561636	0.338668	0.369488	0.338669	0.358399
		0.337716	0.560075	0.338728	0.369557	0.33873	0.359618
		0.337768	0.560002	0.338821	0.368368	0.338823	0.358598
		0.337837	0.561621	0.338893	0.368066	0.338894	0.356891
		0.337898	0.561011	0.338949	0.369392	0.338949	0.357536
		0.337963	0.558654	0.338998	0.369162	0.338999	0.357085
		0.338029	0.558934	0.339081	0.369407	0.339082	0.3562
		0.338108	0.558185	0.339151	0.369343	0.339152	0.358059
		0.338172	0.559348	0.339206	0.369932	0.339207	0.357905
		0.33823	0.559456	0.339264	0.370081	0.339265	0.358312
		0.338286	0.560082	0.339321	0.371211	0.339322	0.360449
		0.338365	0.56161	0.339381	0.373102	0.339382	0.359189
		0.338429	0.561854	0.339438	0.374714	0.339439	0.357654
		0.338501	0.56338	0.339531	0.37437	0.339533	0.355858
		0.338563	0.563328	0.339605	0.374776	0.339607	0.357416
		0.338618	0.564275	0.339686	0.375017	0.339687	0.358659
		0.338685	0.563625	0.339767	0.377097	0.339769	0.35887
		0.338742	0.564331	0.339839	0.378089	0.339841	0.356653
		0.338809	0.564705	0.339907	0.38002	0.339909	0.357027
		0.33888	0.56354	0.339988	0.382477	0.339989	0.356027
		0.338948	0.562339	0.340068	0.381386	0.34007	0.357677
		0.339014	0.562858	0.340121	0.383632	0.340122	0.355602
		0.339079	0.561859	0.34019	0.385673	0.340191	0.354554
		0.339152	0.56061	0.340255	0.387336	0.340256	0.354907
		0.339226	0.560198	0.340304	0.388571	0.340306	0.355122
		0.339292	0.559703	0.340374	0.389074	0.340375	0.35502
		0.339366	0.559706	0.340447	0.390201	0.340449	0.354568
		0.339424	0.559014	0.3405	0.390602	0.340501	0.353581
		0.339501	0.558796	0.340583	0.391944	0.340585	0.353394
		0.33959	0.558164	0.340644	0.39207	0.340645	0.352549
		0.339649	0.557614	0.340695	0.393046	0.340696	0.352143
		0.33971	0.5595	0.340749	0.394827	0.34075	0.351867
		0.339767	0.55997	0.340822	0.396177	0.340824	0.350588
		0.339822	0.558722	0.340893	0.397411	0.340894	0.348582
		0.339894	0.558523	0.340955	0.397758	0.340956	0.348612
		0.339964	0.556822	0.341022	0.397428	0.341024	0.348952
		0.340018	0.556772	0.341094	0.398439	0.341095	0.346296
		0.34008	0.555671	0.341159	0.400621	0.34116	0.3474
		0.340137	0.555468	0.341241	0.401918	0.341243	0.348071
		0.340203	0.555541	0.341318	0.401752	0.34132	0.34762
		0.340251	0.555456	0.341391	0.40266	0.341393	0.34841
		0.3403	0.554918	0.341477	0.402602	0.341479	0.347958
		0.340358	0.555752	0.341556	0.401421	0.341557	0.350551
		0.340447	0.555577	0.341617	0.403195	0.341618	0.352139
		0.340542	0.555142	0.341682	0.403208	0.341683	0.34979
		0.340615	0.555107	0.341735	0.402134	0.341736	0.350569
		0.340679	0.554159	0.341815	0.401873	0.341817	0.350764
		0.340749	0.552434	0.341884	0.400332	0.341886	0.351404
		0.340826	0.551288	0.341945	0.400585	0.341946	0.354274
		0.34089	0.552452	0.342015	0.402935	0.342017	0.353114
		0.340956	0.551469	0.342093	0.400503	0.342095	0.353707
		0.341027	0.551825	0.342169	0.40075	0.34217	0.353214
		0.341124	0.551474	0.342237	0.40002	0.342239	0.352236
		0.341178	0.550259	0.342316	0.401142	0.342317	0.351952
		0.341227	0.551148	0.342381	0.399266	0.342382	0.350751
		0.341285	0.549968	0.342443	0.396796	0.342445	0.350998
		0.341346	0.547845	0.342496	0.395303	0.342497	0.350574
		0.341426	0.54891	0.342546	0.396631	0.342547	0.348978
		0.341505	0.54944	0.342622	0.396034	0.342623	0.350899
		0.341564	0.547502	0.342702	0.394055	0.342704	0.351485
		0.341617	0.547118	0.342777	0.393158	0.342778	0.351089
		0.341685	0.54563	0.342847	0.392111	0.342849	0.349694
		0.341748	0.544998	0.342896	0.392559	0.342897	0.350736
		0.341815	0.544723	0.342952	0.392634	0.342953	0.350248
		0.341876	0.543213	0.343039	0.392301	0.34304	0.350492
		0.341933	0.542023	0.343088	0.390708	0.343088	0.350677
		0.341979	0.541685	0.343141	0.391198	0.343142	0.349949
		0.342046	0.541565	0.343206	0.390692	0.343208	0.350224
		0.342122	0.540145	0.343268	0.386706	0.343269	0.350056
		0.342192	0.540244	0.343307	0.384368	0.343308	0.349781
		0.342252	0.538407	0.343378	0.386475	0.343379	0.347408
		0.342303	0.537306	0.343452	0.388547	0.343454	0.347512
		0.342353	0.537812	0.343514	0.388593	0.343516	0.349513
		0.342419	0.538097	0.343594	0.387689	0.343595	0.349183
		0.342484	0.5393	0.34366	0.388628	0.343661	0.348589
		0.342542	0.539657	0.343726	0.38682	0.343727	0.347349
		0.342599	0.537971	0.343795	0.385493	0.343796	0.348319
		0.342674	0.537842	0.343846	0.386736	0.343847	0.349682
		0.342718	0.537782	0.34391	0.383772	0.343911	0.350371
		0.342778	0.537721	0.343977	0.381634	0.343978	0.352008
		0.342843	0.53801	0.344037	0.380113	0.344038	0.353561
		0.342922	0.538886	0.344093	0.380852	0.344095	0.351235
		0.342988	0.538422	0.344142	0.379199	0.344143	0.3514
		0.343042	0.53817	0.3442	0.377588	0.344202	0.349983
		0.3431	0.538648	0.344261	0.375454	0.344262	0.35141
		0.34317	0.540017	0.344312	0.374445	0.344313	0.350928
		0.343251	0.537807	0.344376	0.374399	0.344378	0.352332
		0.343325	0.537231	0.344439	0.373332	0.34444	0.352675
		0.343398	0.536994	0.344503	0.372781	0.344505	0.355576
		0.343476	0.535993	0.344577	0.372788	0.344579	0.354865
		0.343524	0.538506	0.344649	0.371041	0.34465	0.35715
		0.3436	0.539067	0.34471	0.371618	0.344712	0.356117
		0.343697	0.539866	0.344767	0.369974	0.344768	0.352455
		0.343771	0.537071	0.344835	0.368369	0.344836	0.353315
		0.34384	0.537239	0.344901	0.366827	0.344902	0.352163
		0.343904	0.535163	0.344964	0.365462	0.344965	0.348619
		0.343954	0.534899	0.345019	0.365356	0.345021	0.34795
		0.34401	0.534578	0.345083	0.366046	0.345085	0.347101
		0.344098	0.536009	0.345157	0.364287	0.345159	0.347459
		0.344169	0.533317	0.345246	0.362845	0.345248	0.349548
		0.344232	0.530731	0.345309	0.362961	0.34531	0.350216
		0.344301	0.528753	0.345373	0.363322	0.345374	0.351577
		0.344347	0.528741	0.345412	0.362734	0.345412	0.350151
		0.344404	0.526196	0.34547	0.364626	0.345472	0.349859
		0.344461	0.522623	0.345541	0.36378	0.345542	0.348371
		0.344523	0.519997	0.3456	0.361998	0.345602	0.34846
		0.344593	0.518433	0.345676	0.361045	0.345678	0.348504
		0.344674	0.517394	0.345764	0.359329	0.345765	0.347971
		0.344749	0.518897	0.34583	0.358685	0.345831	0.346329
		0.344844	0.517391	0.345888	0.35947	0.345889	0.347583
		0.344899	0.517167	0.345964	0.357559	0.345966	0.349337
		0.344964	0.514698	0.346045	0.356046	0.346046	0.348576
		0.345026	0.513716	0.346105	0.355795	0.346107	0.349695
		0.345099	0.513171	0.346177	0.356635	0.346178	0.351288
		0.345156	0.509935	0.346241	0.357687	0.346243	0.352193
		0.345222	0.508667	0.3463	0.357868	0.346301	0.352343
		0.345277	0.507456	0.346356	0.356391	0.346357	0.352196
		0.345347	0.506406	0.346429	0.355319	0.34643	0.35151
		0.345411	0.504096	0.346513	0.355445	0.346514	0.351753
		0.345463	0.5048	0.346586	0.354063	0.346588	0.349307
		0.345526	0.503874	0.346644	0.353997	0.346645	0.349551
		0.345611	0.50327	0.34671	0.35586	0.346711	0.349707
		0.345684	0.502917	0.346773	0.357126	0.346775	0.351285
		0.345734	0.503356	0.346856	0.357669	0.346858	0.350794
		0.345783	0.501899	0.346926	0.356034	0.346927	0.347444
		0.345847	0.502175	0.346991	0.357949	0.346992	0.348878
		0.345914	0.500251	0.347038	0.35758	0.347039	0.348886
		0.345982	0.499491	0.347105	0.359361	0.347106	0.349565
		0.346057	0.500201	0.347158	0.358906	0.34716	0.351016
		0.346123	0.499885	0.347227	0.357498	0.347228	0.350229
		0.346177	0.4986	0.347287	0.35656	0.347288	0.349931
		0.346241	0.497256	0.347338	0.355829	0.34734	0.349605
		0.346309	0.494588	0.347409	0.354981	0.34741	0.349927
		0.346367	0.492832	0.347462	0.355915	0.347463	0.348647
		0.346438	0.493961	0.347522	0.358074	0.347523	0.349069
		0.346513	0.49407	0.347577	0.357191	0.347578	0.349935
		0.346576	0.494253	0.347632	0.357417	0.347633	0.34877
		0.346623	0.492447	0.347695	0.356732	0.347697	0.351344
		0.346677	0.492911	0.34777	0.35638	0.347771	0.349634
		0.346752	0.492199	0.347842	0.354742	0.347843	0.347952
		0.346818	0.490695	0.347898	0.354497	0.347899	0.346564
		0.346868	0.490673	0.347973	0.353154	0.347974	0.345586
		0.346955	0.490048	0.348037	0.350729	0.348039	0.346007
		0.347027	0.489731	0.348099	0.349951	0.348101	0.34441
		0.347083	0.489151	0.348179	0.349003	0.348181	0.34353
		0.34714	0.490141	0.348244	0.34702	0.348245	0.345375
		0.347202	0.489292	0.348314	0.345815	0.348315	0.343901
		0.347259	0.489726	0.348382	0.343957	0.348384	0.342029
		0.347317	0.489502	0.348446	0.34403	0.348447	0.341343
		0.347386	0.48968	0.34851	0.342351	0.348512	0.337412
		0.347464	0.487316	0.348586	0.341575	0.348588	0.336644
		0.347531	0.485776	0.348648	0.342433	0.348649	0.335798
		0.347603	0.484356	0.348716	0.340681	0.348717	0.334189
		0.34768	0.483944	0.348781	0.33897	0.348782	0.335476
		0.347727	0.481715	0.348847	0.339648	0.348849	0.335406
		0.347811	0.481268	0.348927	0.341926	0.348929	0.334932
		0.347876	0.480253	0.348996	0.342065	0.348997	0.332889
		0.34793	0.481222	0.349051	0.343681	0.349052	0.331931
		0.348004	0.480749	0.349115	0.341467	0.349116	0.332244
		0.348067	0.478881	0.349169	0.340851	0.349169	0.330732
		0.348124	0.479812	0.34922	0.339021	0.349221	0.330521
		0.34818	0.480209	0.349279	0.33876	0.34928	0.331766
		0.348228	0.479885	0.349341	0.338577	0.349342	0.331391
		0.348294	0.479149	0.349401	0.338452	0.349402	0.330709
		0.348346	0.478996	0.349448	0.338672	0.349449	0.329309
		0.348406	0.480741	0.349507	0.338938	0.349508	0.328497
		0.348473	0.48118	0.349569	0.338407	0.349571	0.327062
		0.348527	0.480519	0.34965	0.336183	0.349651	0.326497
		0.348584	0.480586	0.349729	0.334034	0.349731	0.327208
		0.348634	0.480879	0.349812	0.333402	0.349814	0.324615
		0.348686	0.480141	0.349895	0.333269	0.349896	0.325944
		0.348736	0.481431	0.349965	0.33119	0.349967	0.32691
		0.348801	0.482614	0.350036	0.329652	0.350037	0.325711
		0.348858	0.481736	0.350092	0.326869	0.350094	0.323965
		0.34892	0.480868	0.350158	0.326107	0.350158	0.324896
		0.348981	0.478761	0.350204	0.325614	0.350205	0.325537
		0.349043	0.478562	0.35026	0.325534	0.350261	0.324449
		0.349108	0.477843	0.35032	0.324369	0.350321	0.322681
		0.349161	0.477272	0.350374	0.322186	0.350374	0.324243
		0.349212	0.476362	0.350425	0.323329	0.350426	0.323182
		0.349285	0.473586	0.350486	0.325707	0.350488	0.323134
		0.34935	0.470491	0.350538	0.326482	0.350539	0.320732
		0.349421	0.470515	0.350607	0.327415	0.350609	0.318994
		0.349488	0.467973	0.350674	0.328336	0.350675	0.318627
		0.349555	0.467486	0.350738	0.328109	0.350739	0.319463
		0.349623	0.468422	0.350795	0.330818	0.350796	0.317315
		0.349688	0.466432	0.35085	0.331556	0.350851	0.316745
		0.349756	0.46725	0.35091	0.330185	0.350911	0.312918
		0.349818	0.468381	0.350975	0.329078	0.350977	0.312206
		0.349868	0.468134	0.351045	0.327114	0.351046	0.309751
		0.349929	0.469677	0.351111	0.324704	0.351112	0.308874
		0.350009	0.464743	0.351179	0.324905	0.351181	0.308649
		0.350086	0.461584	0.351244	0.322773	0.351245	0.307807
		0.350154	0.457988	0.351308	0.32535	0.351309	0.307874
		0.350219	0.460333	0.351382	0.325797	0.351383	0.304716
		0.350292	0.459297	0.351465	0.327459	0.351467	0.30423
		0.350376	0.457308	0.351532	0.32597	0.351533	0.304381
		0.350461	0.454796	0.351584	0.324162	0.351585	0.304041
		0.350513	0.450751	0.351634	0.324746	0.351635	0.306096
		0.350565	0.446073	0.351687	0.324566	0.351688	0.303608
		0.350622	0.44509	0.351752	0.323809	0.351753	0.301734
		0.350679	0.444072	0.351804	0.322223	0.351805	0.302692
		0.35074	0.44238	0.351859	0.321019	0.35186	0.301829
		0.350796	0.441216	0.351906	0.322777	0.351907	0.300361
		0.350857	0.439368	0.351962	0.321622	0.351963	0.301067
		0.350907	0.437772	0.352022	0.321786	0.352023	0.301702
		0.350986	0.437117	0.352082	0.322923	0.352083	0.300072
		0.351049	0.438246	0.352153	0.326177	0.352154	0.299263
		0.351108	0.437153	0.352221	0.326549	0.352222	0.299975
		0.351171	0.434061	0.352282	0.325838	0.352283	0.299242
		0.351228	0.431724	0.352346	0.325486	0.352347	0.297371
		0.351273	0.429055	0.352411	0.327617	0.352412	0.29409
		0.351333	0.425241	0.352474	0.328605	0.352475	0.292819
		0.351386	0.422529	0.352544	0.328774	0.352545	0.290876
		0.351441	0.420512	0.352611	0.329793	0.352613	0.289477
		0.3515	0.419678	0.352703	0.329397	0.352705	0.291004
		0.351566	0.4199	0.35276	0.327923	0.352761	0.289802
		0.351632	0.417386	0.352824	0.32741	0.352825	0.286633
		0.351692	0.4162	0.352869	0.324838	0.35287	0.284726
		0.351766	0.415353	0.352939	0.325646	0.35294	0.284842
		0.351844	0.415065	0.353005	0.325227	0.353006	0.286538
		0.351914	0.411505	0.353065	0.325175	0.353066	0.284069
		0.351985	0.411791	0.353129	0.32511	0.353131	0.284109
		0.352045	0.410266	0.353201	0.323009	0.353202	0.283557
		0.352116	0.40712	0.35326	0.321684	0.353261	0.282198
		0.352181	0.405757	0.353314	0.321793	0.353315	0.283596
		0.352232	0.404858	0.353373	0.319433	0.353374	0.281212
		0.352287	0.404182	0.353434	0.320343	0.353435	0.280974
		0.35234	0.401949	0.353483	0.318897	0.353484	0.278905
		0.352391	0.399556	0.353539	0.320655	0.353541	0.275877
		0.352456	0.396857	0.353602	0.321141	0.353603	0.276101
		0.352524	0.394251	0.353646	0.321396	0.353647	0.276989
		0.35259	0.393022	0.353697	0.321662	0.353697	0.27653
		0.352644	0.391402	0.353746	0.321387	0.353747	0.275618
		0.352697	0.389122	0.353826	0.321335	0.353828	0.275573
		0.35276	0.386561	0.353896	0.318734	0.353898	0.275807
		0.352829	0.384827	0.353968	0.319307	0.353969	0.276248
		0.352903	0.383335	0.354036	0.318571	0.354037	0.274243
		0.35296	0.382516	0.354081	0.316559	0.354082	0.271557
		0.353018	0.379376	0.35413	0.314153	0.354132	0.269625
		0.353074	0.378406	0.354201	0.313784	0.354202	0.271314
		0.353139	0.377151	0.354251	0.313116	0.354252	0.273423
		0.353208	0.37474	0.354326	0.311284	0.354327	0.274739
		0.353268	0.374199	0.354398	0.312083	0.3544	0.27612
		0.353315	0.373333	0.354458	0.310418	0.354459	0.274848
		0.353382	0.371038	0.354511	0.308861	0.354512	0.275232
		0.353446	0.368632	0.354562	0.310391	0.354564	0.27383
		0.353506	0.365824	0.354631	0.312155	0.354633	0.27471
		0.353553	0.362077	0.354698	0.312666	0.354699	0.276645
		0.353615	0.359794	0.354784	0.313424	0.354786	0.275283
		0.353683	0.357268	0.354854	0.313149	0.354855	0.277057
		0.353743	0.35438	0.354903	0.31205	0.354904	0.278315
		0.353819	0.353869	0.35495	0.312638	0.354951	0.277678
		0.353914	0.351193	0.355017	0.313145	0.355018	0.275584
		0.353997	0.349146	0.355095	0.313331	0.355096	0.273656
		0.354065	0.348619	0.355165	0.313118	0.355166	0.272881
		0.354126	0.347444	0.355218	0.311302	0.355219	0.273587
		0.354187	0.348091	0.355275	0.311635	0.355276	0.274781
		0.354227	0.349452	0.35535	0.31054	0.355351	0.276243
		0.354284	0.344883	0.35541	0.310663	0.355411	0.276013
		0.354351	0.343797	0.355469	0.307204	0.35547	0.274252
		0.354397	0.343257	0.355538	0.309078	0.355539	0.275021
		0.354462	0.341102	0.355592	0.309027	0.355593	0.274235
		0.354526	0.340658	0.35565	0.309282	0.355651	0.275197
		0.354606	0.341236	0.355705	0.308056	0.355706	0.273501
		0.354649	0.339601	0.355765	0.304862	0.355766	0.273236
		0.354706	0.338734	0.355826	0.302854	0.355827	0.273913
		0.354774	0.336475	0.355897	0.303081	0.355898	0.274143
		0.35482	0.336826	0.355949	0.303382	0.35595	0.275153
		0.354869	0.335309	0.356002	0.302758	0.356003	0.274766
		0.35493	0.332849	0.356061	0.302925	0.356063	0.277082
		0.354988	0.332817	0.356124	0.301775	0.356125	0.276277
		0.355038	0.332255	0.356196	0.30193	0.356198	0.275845
		0.355105	0.329458	0.356263	0.301205	0.356264	0.275812
		0.355173	0.327344	0.356321	0.304805	0.356323	0.275853
		0.355234	0.327083	0.356386	0.304501	0.356387	0.276561
		0.355296	0.325829	0.356466	0.304644	0.356468	0.276708
		0.355361	0.323183	0.356537	0.303372	0.356538	0.275434
		0.35543	0.321323	0.356588	0.305348	0.356589	0.277932
		0.355506	0.321105	0.356645	0.304764	0.356646	0.275252
		0.355579	0.31992	0.356699	0.303841	0.3567	0.276295
		0.355637	0.321701	0.356748	0.29951	0.356749	0.273881
		0.355698	0.322102	0.356807	0.298285	0.356808	0.275425
		0.355738	0.319934	0.356873	0.297218	0.356874	0.275034
		0.355789	0.321308	0.356939	0.2958	0.35694	0.276205
		0.355851	0.322639	0.357005	0.295696	0.357006	0.277209
		0.355919	0.320828	0.357065	0.29325	0.357066	0.276727
		0.355989	0.319737	0.357115	0.290864	0.357116	0.277382
		0.356052	0.318527	0.357183	0.291085	0.357184	0.280662
		0.356103	0.316077	0.357246	0.291141	0.357248	0.28361
		0.356161	0.314905	0.357309	0.292	0.35731	0.28412
		0.356209	0.313893	0.357373	0.293016	0.357374	0.284291
		0.356267	0.313874	0.357434	0.291603	0.357436	0.283011
		0.35632	0.311188	0.357506	0.293093	0.357508	0.28242
		0.356368	0.311283	0.357582	0.289768	0.357583	0.28164
		0.356425	0.308524	0.357636	0.288519	0.357637	0.282591
		0.356488	0.305388	0.357689	0.286898	0.35769	0.283208
		0.356557	0.305475	0.357736	0.285367	0.357737	0.282364
		0.356637	0.302605	0.357797	0.286675	0.357799	0.282851
		0.356711	0.302064	0.357845	0.286396	0.357846	0.281551
		0.356785	0.300922	0.357899	0.284007	0.3579	0.281687
		0.356837	0.297714	0.357952	0.282575	0.357954	0.279704
		0.3569	0.295429	0.358023	0.28565	0.358024	0.278798
		0.356946	0.29364	0.358093	0.286346	0.358095	0.277713
		0.356995	0.291359	0.358163	0.284158	0.358165	0.278439
		0.357042	0.290213	0.358244	0.28182	0.358246	0.275393
		0.357108	0.290964	0.35831	0.283202	0.358311	0.275102
		0.357179	0.290705	0.358369	0.281528	0.358371	0.273522
		0.357247	0.287073	0.358446	0.276563	0.358448	0.273708
		0.357295	0.283834	0.35851	0.277302	0.358512	0.273372
		0.357362	0.280033	0.358567	0.275916	0.358568	0.272738
		0.357436	0.279546	0.358624	0.276208	0.358624	0.272506
		0.357496	0.277913	0.358673	0.273638	0.358675	0.274515
		0.357544	0.278976	0.358732	0.27219	0.358733	0.272698
		0.357595	0.27674	0.358786	0.271022	0.358787	0.272349
		0.357653	0.276135	0.358823	0.26789	0.358824	0.269442
		0.357733	0.275229	0.358879	0.266666	0.35888	0.267597
		0.357783	0.273599	0.358942	0.267741	0.358943	0.266224
		0.357825	0.271437	0.358996	0.268276	0.358997	0.267307
		0.357875	0.267857	0.359075	0.269112	0.359076	0.266877
		0.357943	0.265589	0.359128	0.265974	0.359129	0.265629
		0.358014	0.258427	0.359188	0.26619	0.359189	0.263284
		0.358067	0.257897	0.359245	0.267176	0.359246	0.265394
		0.358121	0.253159	0.359314	0.265245	0.359316	0.264812
		0.358177	0.249178	0.359384	0.266215	0.359386	0.264964
		0.35824	0.24877	0.359449	0.268678	0.35945	0.264147
		0.358295	0.245824	0.359505	0.26787	0.359506	0.264511
		0.358352	0.241415	0.359579	0.269434	0.359581	0.264702
		0.358421	0.238272	0.359646	0.26912	0.359647	0.263336
		0.358475	0.236039	0.359715	0.270623	0.359716	0.262118
		0.358532	0.234608	0.359764	0.268075	0.359765	0.262915
		0.358599	0.231223	0.35983	0.268969	0.359831	0.26229
		0.358658	0.230218	0.359891	0.269519	0.359892	0.261449
[truncated: 5,762 more rows]

## Sheet: Figure S6c
Class-1									Class-2
X	Y	X	Y	X	Y	X	Y		X	Y	X	Y	X	Y	X	Y
Resolution (1/Å)	FSC generated by RELION	Resolution (1/Å)	Model-to-map FSC generated by Phenix	Resolution (1/Å)	FSC of the model refined against the 1st half map versus the 1st half map	Resolution (1/Å)	FSC of the model refined against the 1st half map versus the 2nd half map		Resolution (1/Å)	FSC generated by RELION	Resolution (1/Å)	Model-to-map FSC generated by Phenix	Resolution (1/Å)	FSC of the model refined against the 1st half map versus the 1st half map	Resolution (1/Å)	FSC of the model refined against the 1st half map versus the 2nd half map
0.001	1	0.02693	0.80809	0.02292	0.80912	0.02292	0.80891		0.001	1	0.02657	0.8341	0.02666	0.82413	0.02657	0.82387
0.00231	1	0.03218	0.80817	0.02984	0.81056	0.02984	0.81035		0.00231	1	0.03232	0.83375	0.03243	0.82409	0.03232	0.82358
0.00462	1	0.03643	0.80878	0.03433	0.81075	0.03433	0.81066		0.00462	1	0.03673	0.83244	0.03683	0.82233	0.03673	0.82222
0.00693	1	0.03961	0.81025	0.03791	0.8123	0.03791	0.81231		0.00693	1	0.04021	0.83201	0.04037	0.82274	0.04021	0.82193
0.00925	1	0.04231	0.81053	0.04082	0.81335	0.04082	0.81342		0.00925	1	0.04304	0.83235	0.04317	0.82265	0.04304	0.82217
0.01156	0.99999	0.04492	0.81091	0.04341	0.81311	0.04341	0.81321		0.01156	0.99999	0.04564	0.83037	0.04579	0.82186	0.04564	0.82025
0.01387	0.99999	0.04709	0.81193	0.04586	0.8144	0.04586	0.81443		0.01387	0.99999	0.04799	0.82965	0.04816	0.82157	0.04799	0.81964
0.01618	0.99997	0.04912	0.81146	0.04794	0.81565	0.04794	0.81572		0.01618	0.99997	0.05016	0.82996	0.05036	0.82181	0.05016	0.82017
0.01849	0.99998	0.05095	0.81176	0.04985	0.81608	0.04985	0.81614		0.01849	0.99998	0.05195	0.83154	0.0521	0.82389	0.05195	0.82188
0.0208	0.99998	0.05269	0.81229	0.05155	0.81666	0.05155	0.8167		0.0208	0.99999	0.05373	0.83073	0.05393	0.82318	0.05373	0.82115
0.02311	0.99998	0.05422	0.81289	0.0532	0.81676	0.0532	0.81685		0.02311	0.99998	0.05548	0.82998	0.05566	0.82272	0.05548	0.82062
0.02543	0.99997	0.05614	0.81314	0.05499	0.81814	0.05499	0.81809		0.02543	0.99997	0.05734	0.8291	0.05752	0.82197	0.05734	0.81997
0.02774	0.99996	0.05745	0.81295	0.05654	0.81759	0.05654	0.8175		0.02774	0.99996	0.05866	0.82745	0.05886	0.82041	0.05866	0.81852
0.03005	0.99995	0.05868	0.81265	0.05778	0.81731	0.05778	0.81723		0.03005	0.99995	0.06002	0.82684	0.06024	0.81983	0.06002	0.81808
0.03236	0.99991	0.05998	0.81297	0.05906	0.81731	0.05906	0.81727		0.03236	0.99991	0.06132	0.82561	0.06156	0.81859	0.06132	0.81706
0.03467	0.99985	0.06127	0.81299	0.06034	0.81756	0.06034	0.81748		0.03467	0.99989	0.06272	0.82676	0.06292	0.81933	0.06272	0.8184
0.03698	0.99979	0.06261	0.81401	0.0617	0.81817	0.0617	0.81803		0.03698	0.99984	0.06409	0.82682	0.06432	0.82057	0.06409	0.81871
0.03929	0.99971	0.06385	0.8146	0.0629	0.81858	0.0629	0.81847		0.03929	0.99973	0.06517	0.82669	0.06536	0.82013	0.06517	0.81878
0.04161	0.99957	0.0649	0.81537	0.06408	0.81943	0.06408	0.81929		0.04161	0.99961	0.06643	0.82643	0.06661	0.82125	0.06643	0.81886
0.04392	0.99943	0.06603	0.8159	0.0651	0.81983	0.0651	0.8197		0.04392	0.99947	0.06759	0.82671	0.06784	0.82112	0.06759	0.81962
0.04623	0.99924	0.06711	0.81679	0.06631	0.82036	0.06631	0.82032		0.04623	0.9992	0.06865	0.82711	0.0689	0.82178	0.06865	0.82034
0.04854	0.99907	0.06802	0.81788	0.06725	0.82116	0.06725	0.82133		0.04854	0.99909	0.0697	0.8264	0.06998	0.82192	0.0697	0.81985
0.05085	0.99907	0.06898	0.81994	0.06821	0.82235	0.06821	0.82254		0.05085	0.99912	0.07069	0.82686	0.0709	0.82398	0.07069	0.8206
0.05316	0.99919	0.07003	0.82089	0.06917	0.82334	0.06917	0.82348		0.05316	0.99915	0.07163	0.82722	0.07189	0.82406	0.07163	0.82137
0.05547	0.99935	0.07091	0.82235	0.07014	0.8234	0.07014	0.82364		0.05547	0.99928	0.07262	0.82636	0.07285	0.82313	0.07262	0.82071
0.05779	0.99937	0.07193	0.82347	0.07107	0.82526	0.07107	0.82545		0.05779	0.99934	0.07361	0.82693	0.07384	0.82304	0.07361	0.82154
0.0601	0.99929	0.07277	0.82566	0.07199	0.82753	0.07199	0.82766		0.0601	0.99919	0.07449	0.82677	0.07475	0.82458	0.07449	0.8216
0.06241	0.99913	0.07378	0.82634	0.07291	0.82824	0.07291	0.82838		0.06241	0.99886	0.07551	0.82641	0.07573	0.8238	0.07551	0.82159
0.06472	0.99896	0.0746	0.8274	0.07382	0.82875	0.07382	0.8289		0.06472	0.99861	0.07643	0.82633	0.07667	0.82509	0.07643	0.82172
0.06703	0.99872	0.07532	0.82663	0.07459	0.82935	0.07459	0.82952		0.06703	0.99838	0.07712	0.8272	0.07739	0.82638	0.07712	0.82292
0.06934	0.99843	0.0762	0.82594	0.07541	0.82935	0.07541	0.82964		0.06934	0.998	0.07806	0.82704	0.07839	0.82593	0.07806	0.82299
0.07165	0.99815	0.07698	0.827	0.07628	0.82977	0.07628	0.83011		0.07165	0.99756	0.07894	0.82733	0.07917	0.82551	0.07894	0.82355
0.07396	0.9984	0.07769	0.82813	0.07704	0.83126	0.07704	0.83145		0.07396	0.99772	0.07974	0.82736	0.08003	0.8261	0.07974	0.82379
0.07628	0.99876	0.07852	0.82948	0.07769	0.8323	0.07769	0.83259		0.07628	0.99811	0.08039	0.82785	0.08066	0.82609	0.08039	0.82432
0.07859	0.99889	0.07933	0.8305	0.07855	0.83299	0.07855	0.83329		0.07859	0.99834	0.08111	0.82779	0.0814	0.82578	0.08111	0.82426
0.0809	0.99881	0.08008	0.83123	0.0793	0.83371	0.0793	0.83412		0.0809	0.99848	0.08191	0.82835	0.08219	0.82754	0.08191	0.82501
0.08321	0.99859	0.08067	0.83123	0.07993	0.83375	0.07993	0.83417		0.08321	0.9983	0.08262	0.82927	0.08288	0.8283	0.08262	0.82634
0.08552	0.99838	0.08134	0.83179	0.08061	0.83433	0.08061	0.83487		0.08552	0.99774	0.08342	0.82901	0.08371	0.82696	0.08342	0.82625
0.08783	0.99801	0.08208	0.83211	0.08131	0.83444	0.08131	0.83495		0.08783	0.99693	0.08423	0.82814	0.08447	0.82657	0.08423	0.82558
0.09014	0.99764	0.08285	0.83205	0.0821	0.83459	0.0821	0.83512		0.09014	0.99636	0.0849	0.82886	0.08522	0.82744	0.0849	0.82645
0.09246	0.99768	0.08362	0.83216	0.0828	0.83468	0.0828	0.83519		0.09246	0.99655	0.08564	0.82901	0.08589	0.82781	0.08564	0.82686
0.09477	0.99774	0.0843	0.83375	0.08357	0.83622	0.08357	0.83656		0.09477	0.9967	0.08642	0.82907	0.08667	0.82861	0.08642	0.82684
0.09708	0.99762	0.08497	0.83368	0.0843	0.83568	0.0843	0.83609		0.09708	0.99637	0.08704	0.82847	0.08733	0.82832	0.08704	0.82642
0.09939	0.99709	0.08551	0.8343	0.08489	0.83593	0.08489	0.83633		0.09939	0.9956	0.08768	0.82858	0.08798	0.82711	0.08768	0.82654
0.1017	0.99623	0.08617	0.83426	0.08537	0.83596	0.08537	0.83634		0.1017	0.99485	0.08821	0.82735	0.08859	0.82717	0.08821	0.82555
0.10401	0.99588	0.08676	0.83388	0.08599	0.83398	0.08599	0.83438		0.10401	0.99417	0.08878	0.82692	0.08906	0.82652	0.08878	0.8254
0.10632	0.99559	0.0873	0.83237	0.08662	0.83305	0.08662	0.83338		0.10632	0.99407	0.08946	0.82604	0.08979	0.82453	0.08946	0.82452
0.10864	0.99552	0.0879	0.83167	0.0872	0.83279	0.0872	0.83312		0.10864	0.99423	0.09018	0.82519	0.09051	0.82459	0.09018	0.82387
0.11095	0.99572	0.08852	0.83044	0.08773	0.83026	0.08773	0.83059		0.11095	0.99379	0.09076	0.82453	0.09103	0.82356	0.09076	0.8233
0.11326	0.99536	0.08911	0.82783	0.08844	0.82941	0.08844	0.8298		0.11326	0.99269	0.09139	0.82275	0.09171	0.82056	0.09139	0.82149
0.11557	0.9946	0.08965	0.82855	0.089	0.82922	0.089	0.82949		0.11557	0.99207	0.09198	0.82217	0.09232	0.82147	0.09198	0.82112
0.11788	0.99461	0.09044	0.82845	0.0896	0.82846	0.0896	0.82879		0.11788	0.99198	0.09264	0.82212	0.093	0.82045	0.09264	0.8212
0.12019	0.99459	0.09098	0.82954	0.09026	0.83115	0.09026	0.83142		0.12019	0.99111	0.09324	0.82169	0.09345	0.82023	0.09324	0.82091
0.1225	0.99417	0.09149	0.82786	0.09082	0.83177	0.09082	0.83197		0.1225	0.98972	0.09376	0.81905	0.09406	0.81727	0.09376	0.81815
0.12482	0.99315	0.09199	0.82664	0.09133	0.82954	0.09133	0.8297		0.12482	0.98809	0.0943	0.81727	0.09461	0.81491	0.0943	0.81633
0.12713	0.992	0.09262	0.82604	0.09175	0.82949	0.09175	0.82956		0.12713	0.98752	0.09484	0.81418	0.09514	0.81299	0.09484	0.81335
0.12944	0.99221	0.09326	0.82427	0.09245	0.82857	0.09245	0.82858		0.12944	0.98806	0.09544	0.81171	0.09567	0.81089	0.09544	0.81071
0.13175	0.99269	0.09379	0.82338	0.09308	0.82547	0.09308	0.82535		0.13175	0.98838	0.09601	0.81001	0.09634	0.80838	0.09601	0.80916
0.13406	0.99223	0.09423	0.82309	0.09354	0.8254	0.09354	0.82524		0.13406	0.98758	0.09671	0.80742	0.09712	0.80633	0.09671	0.8066
0.13637	0.99131	0.09469	0.82233	0.09403	0.82473	0.09403	0.82448		0.13637	0.98628	0.09726	0.80516	0.0976	0.80395	0.09726	0.80415
0.13868	0.99047	0.09516	0.82099	0.09453	0.82216	0.09453	0.82201		0.13868	0.98566	0.09767	0.80327	0.09799	0.80018	0.09767	0.80217
0.141	0.9897	0.09574	0.81954	0.09504	0.82184	0.09504	0.82171		0.141	0.98484	0.09813	0.80127	0.09845	0.79989	0.09813	0.79999
0.14331	0.98876	0.09627	0.81885	0.09552	0.82113	0.09552	0.82094		0.14331	0.98352	0.0986	0.79994	0.09898	0.79888	0.0986	0.79877
0.14562	0.98733	0.09676	0.81738	0.096	0.81984	0.096	0.81972		0.14562	0.98151	0.09911	0.79971	0.09947	0.79751	0.09911	0.79859
0.14793	0.98563	0.09729	0.81576	0.09657	0.81806	0.09657	0.81798		0.14793	0.97891	0.09978	0.79768	0.10007	0.79591	0.09978	0.79658
0.15024	0.98418	0.09775	0.81519	0.09711	0.81665	0.09711	0.81652		0.15024	0.97663	0.10024	0.79544	0.10061	0.79481	0.10024	0.79431
0.15255	0.98339	0.0982	0.81387	0.09752	0.81494	0.09752	0.81487		0.15255	0.94755	0.10067	0.79527	0.1011	0.79326	0.10067	0.79419
0.15486	0.98184	0.09859	0.81253	0.09798	0.81391	0.09798	0.81376		0.15486	0.9514	0.10119	0.79396	0.1015	0.79252	0.10119	0.79286
0.15718	0.97913	0.09918	0.81128	0.09839	0.81337	0.09839	0.81322		0.15718	0.94891	0.10166	0.79266	0.10194	0.79165	0.10166	0.79152
0.15949	0.9572	0.09969	0.80997	0.09889	0.81233	0.09889	0.81214		0.15949	0.94536	0.10211	0.79191	0.1024	0.79126	0.10211	0.79075
0.1618	0.96583	0.10016	0.8091	0.09943	0.81044	0.09943	0.81012		0.1618	0.94107	0.10267	0.79153	0.10302	0.79179	0.10267	0.79028
0.16411	0.96616	0.10059	0.80804	0.09991	0.8095	0.09991	0.80921		0.16411	0.94203	0.10316	0.79204	0.10352	0.79077	0.10316	0.79062
0.16642	0.96606	0.10118	0.80635	0.10033	0.80744	0.10033	0.80712		0.16642	0.94291	0.10367	0.79086	0.10396	0.79025	0.10367	0.78929
0.16873	0.96742	0.1016	0.80376	0.10092	0.80549	0.10092	0.80502		0.16873	0.94334	0.10408	0.79012	0.10448	0.78971	0.10408	0.78855
0.17104	0.96914	0.10208	0.80178	0.10132	0.80387	0.10132	0.80318		0.17104	0.94236	0.10462	0.78998	0.10495	0.78926	0.10462	0.78846
0.17335	0.96983	0.10248	0.79949	0.10177	0.80241	0.10177	0.80156		0.17335	0.94187	0.10509	0.78896	0.10538	0.7872	0.10509	0.78739
0.17567	0.96936	0.10294	0.79809	0.1022	0.80137	0.1022	0.80058		0.17567	0.94373	0.10547	0.78823	0.10582	0.78682	0.10547	0.78661
0.17798	0.97002	0.10336	0.79703	0.10259	0.80009	0.10259	0.79918		0.17798	0.9479	0.10596	0.78818	0.10633	0.78567	0.10596	0.78658
0.18029	0.97127	0.10373	0.79634	0.1031	0.799	0.1031	0.79798		0.18029	0.95016	0.10647	0.78756	0.10683	0.78519	0.10647	0.78587
0.1826	0.9723	0.10412	0.79568	0.10345	0.79775	0.10345	0.79666		0.1826	0.95	0.10685	0.78697	0.1072	0.78657	0.10685	0.78542
0.18491	0.97353	0.10455	0.79503	0.10382	0.79835	0.10382	0.79729		0.18491	0.95039	0.10725	0.78844	0.10769	0.78604	0.10725	0.78689
0.18722	0.97492	0.10511	0.7937	0.10436	0.79746	0.10436	0.7967		0.18722	0.9516	0.10775	0.78723	0.10813	0.78563	0.10775	0.78546
0.18953	0.97532	0.1055	0.79381	0.10488	0.79641	0.10488	0.79551		0.18953	0.95396	0.10828	0.78641	0.10861	0.78586	0.10828	0.7846
0.19184	0.97638	0.10592	0.79429	0.10524	0.79556	0.10524	0.79454		0.19184	0.95597	0.10861	0.78643	0.10898	0.78504	0.10861	0.78473
0.19416	0.97657	0.10626	0.79425	0.10563	0.79522	0.10563	0.79414		0.19416	0.95647	0.10902	0.78695	0.10941	0.78562	0.10902	0.78524
0.19647	0.97702	0.10669	0.79408	0.10594	0.79536	0.10594	0.79424		0.19647	0.95523	0.10938	0.78689	0.10976	0.78514	0.10938	0.78517
0.19878	0.9766	0.10714	0.79485	0.10636	0.79473	0.10636	0.79364		0.19878	0.95295	0.10976	0.787	0.11013	0.78614	0.10976	0.78535
0.20109	0.97581	0.10751	0.79387	0.1068	0.79402	0.1068	0.793		0.20109	0.95155	0.11017	0.78905	0.11057	0.78706	0.11017	0.78739
0.2034	0.97518	0.10802	0.79375	0.10719	0.79331	0.10719	0.79226		0.2034	0.95172	0.11061	0.7892	0.11092	0.78734	0.11061	0.78764
0.20571	0.97519	0.10835	0.79322	0.10759	0.7932	0.10759	0.79218		0.20571	0.95159	0.11101	0.78975	0.1114	0.7873	0.11101	0.78818
0.20802	0.97589	0.10877	0.79273	0.10804	0.79267	0.10804	0.7918		0.20802	0.95185	0.11146	0.7892	0.11183	0.78776	0.11146	0.7876
0.21034	0.97603	0.10912	0.7927	0.10841	0.79285	0.10841	0.792		0.21034	0.95139	0.11192	0.78985	0.11229	0.78745	0.11192	0.78836
0.21265	0.97564	0.10948	0.79339	0.10878	0.79377	0.10878	0.79289		0.21265	0.94986	0.11228	0.7894	0.11272	0.78704	0.11228	0.78795
0.21496	0.97474	0.10987	0.79487	0.10911	0.79404	0.10911	0.79317		0.21496	0.94832	0.11269	0.78974	0.11307	0.78725	0.11269	0.78832
0.21727	0.97453	0.11026	0.79536	0.10951	0.79403	0.10951	0.79306		0.21727	0.94741	0.11312	0.79094	0.11344	0.78715	0.11312	0.78954
0.21958	0.97347	0.11064	0.79486	0.10989	0.79449	0.10989	0.79372		0.21958	0.94527	0.11351	0.79011	0.11387	0.78717	0.11351	0.78872
0.22189	0.97111	0.11101	0.79662	0.11024	0.79544	0.11024	0.79461		0.22189	0.94111	0.11396	0.7904	0.11428	0.78895	0.11396	0.78895
0.2242	0.96891	0.11151	0.79653	0.11074	0.7954	0.11074	0.79469		0.2242	0.93673	0.11439	0.79018	0.11476	0.78829	0.11439	0.7887
0.22652	0.96755	0.11193	0.79691	0.11121	0.79638	0.11121	0.7956		0.22652	0.93293	0.11475	0.79007	0.11513	0.78773	0.11475	0.78858
0.22883	0.96613	0.1123	0.79728	0.11159	0.79619	0.11159	0.79539		0.22883	0.92997	0.11512	0.78964	0.11547	0.78934	0.11512	0.78822
0.23114	0.96396	0.11266	0.79764	0.11201	0.79687	0.11201	0.79603		0.23114	0.92676	0.11547	0.78908	0.11581	0.78913	0.11547	0.78757
0.23345	0.96123	0.113	0.79818	0.11233	0.79846	0.11233	0.79774		0.23345	0.92374	0.11582	0.78889	0.11628	0.78852	0.11582	0.78742
0.23576	0.9583	0.11334	0.79753	0.11266	0.79863	0.11266	0.79791		0.23576	0.91795	0.1163	0.78883	0.1167	0.78969	0.1163	0.78748
0.23807	0.95523	0.11371	0.79758	0.11299	0.79835	0.11299	0.79757		0.23807	0.90944	0.11665	0.79003	0.11702	0.79015	0.11665	0.78879
0.24038	0.95082	0.11411	0.79592	0.1133	0.79771	0.1133	0.79675		0.24038	0.90022	0.11693	0.78918	0.11731	0.79011	0.11693	0.78792
0.2427	0.94574	0.11444	0.79512	0.11367	0.79614	0.11367	0.79513		0.2427	0.89313	0.11724	0.78963	0.11767	0.78941	0.11724	0.78848
0.24501	0.94071	0.11471	0.79461	0.11404	0.79569	0.11404	0.79473		0.24501	0.88587	0.11757	0.78969	0.11803	0.79021	0.11757	0.7884
0.24732	0.93732	0.1151	0.79295	0.1143	0.79479	0.1143	0.79382		0.24732	0.87784	0.11796	0.79037	0.11839	0.7912	0.11796	0.78919
0.24963	0.93369	0.11544	0.79263	0.11459	0.79355	0.11459	0.79257		0.24963	0.86705	0.11832	0.79006	0.11869	0.79126	0.11832	0.78886
0.25194	0.93045	0.1157	0.79206	0.11501	0.79348	0.11501	0.79232		0.25194	0.85465	0.11872	0.78965	0.11908	0.79009	0.11872	0.78854
0.25425	0.9257	0.11612	0.79156	0.11544	0.79275	0.11544	0.79161		0.25425	0.84692	0.11909	0.79078	0.11958	0.79177	0.11909	0.78969
0.25656	0.91965	0.11645	0.79091	0.11579	0.7928	0.11579	0.79161		0.25656	0.84014	0.11948	0.79221	0.11989	0.79187	0.11948	0.79106
0.25888	0.91452	0.11683	0.79141	0.11605	0.7915	0.11605	0.79039		0.25888	0.83215	0.11983	0.7922	0.12023	0.79145	0.11983	0.79097
0.26119	0.90802	0.1172	0.79205	0.11637	0.79167	0.11637	0.79061		0.26119	0.81713	0.1202	0.792	0.12063	0.79191	0.1202	0.79076
0.2635	0.89877	0.11749	0.79224	0.11672	0.79373	0.11672	0.7928		0.2635	0.79499	0.12055	0.79175	0.12096	0.79224	0.12055	0.79061
0.26581	0.88973	0.11779	0.79313	0.11715	0.79304	0.11715	0.79194		0.26581	0.77552	0.12093	0.79239	0.12132	0.79371	0.12093	0.79129
0.26812	0.87976	0.11811	0.79487	0.1175	0.79433	0.1175	0.79327		0.26812	0.76645	0.12125	0.79192	0.12167	0.79373	0.12125	0.79085
0.27043	0.86898	0.1185	0.79625	0.11776	0.79473	0.11776	0.79371		0.27043	0.75723	0.12155	0.79282	0.12196	0.79499	0.12155	0.79178
0.27274	0.86192	0.11885	0.79697	0.11806	0.79618	0.11806	0.79509		0.27274	0.74209	0.12187	0.79435	0.12229	0.79555	0.12187	0.79362
0.27505	0.85313	0.11926	0.79639	0.11845	0.79631	0.11845	0.79531		0.27505	0.70966	0.12221	0.79463	0.1226	0.79563	0.12221	0.79387
0.27737	0.84089	0.11965	0.79623	0.11886	0.79602	0.11886	0.79515		0.27737	0.67975	0.12254	0.79459	0.12291	0.79584	0.12254	0.79371
0.27968	0.8297	0.11995	0.79595	0.11919	0.79648	0.11919	0.7956		0.27968	0.66655	0.12289	0.79491	0.12316	0.79493	0.12289	0.79396
0.28199	0.81736	0.12027	0.79635	0.11948	0.79591	0.11948	0.79497		0.28199	0.6605	0.12317	0.79487	0.12357	0.79408	0.12317	0.79378
0.2843	0.80832	0.12055	0.79603	0.11978	0.79539	0.11978	0.79446		0.2843	0.65605	0.12355	0.79462	0.12405	0.79224	0.12355	0.79335
0.28661	0.79539	0.12083	0.79679	0.12009	0.7957	0.12009	0.79508		0.28661	0.62931	0.12399	0.79321	0.12439	0.79393	0.12399	0.79178
0.28892	0.77744	0.12116	0.79683	0.12043	0.7962	0.12043	0.79566		0.28892	0.59107	0.12433	0.79384	0.1247	0.79543	0.12433	0.79234
0.29124	0.76539	0.12148	0.79741	0.12077	0.79816	0.12077	0.79774		0.29124	0.55877	0.1246	0.79487	0.12499	0.79567	0.1246	0.79314
0.29355	0.7529	0.12185	0.7961	0.12106	0.79629	0.12106	0.79592		0.29355	0.54222	0.12488	0.79559	0.1253	0.79568	0.12488	0.79374
0.29586	0.73217	0.12216	0.79541	0.12136	0.79772	0.12136	0.79742		0.29586	0.53048	0.12522	0.79523	0.12566	0.79642	0.12522	0.79312
0.29817	0.71064	0.12249	0.7955	0.12173	0.79764	0.12173	0.79744		0.29817	0.51009	0.12563	0.79696	0.12603	0.79642	0.12563	0.79492
0.30048	0.69999	0.12273	0.79716	0.122	0.79693	0.122	0.79673		0.30048	0.47994	0.12593	0.79691	0.12635	0.79365	0.12593	0.7948
0.30279	0.68355	0.12301	0.79847	0.12229	0.79798	0.12229	0.79754		0.30279	0.45704	0.12622	0.7973	0.12668	0.79294	0.12622	0.79508
0.3051	0.65335	0.12327	0.79968	0.12255	0.79998	0.12255	0.79939		0.3051	0.42921	0.12656	0.7963	0.12701	0.79408	0.12656	0.79405
0.30741	0.62541	0.12363	0.79948	0.12291	0.79854	0.12291	0.79811		0.30741	0.41197	0.12689	0.79578	0.12735	0.79493	0.12689	0.79349
0.30973	0.60666	0.12397	0.79909	0.12322	0.79831	0.12322	0.79789		0.30973	0.38597	0.12718	0.79652	0.12763	0.7951	0.12718	0.79426
0.31204	0.58336	0.12429	0.79963	0.12353	0.79925	0.12353	0.79866		0.31204	0.35131	0.12743	0.79614	0.12786	0.79458	0.12743	0.79392
0.31435	0.56356	0.12459	0.80068	0.12382	0.79792	0.12382	0.79735		0.31435	0.32571	0.12768	0.79675	0.12817	0.79414	0.12768	0.7944
0.31666	0.53255	0.12492	0.7997	0.12416	0.79804	0.12416	0.79752		0.31666	0.30999	0.12802	0.7968	0.12845	0.79268	0.12802	0.79416
0.31897	0.50137	0.12518	0.80118	0.12443	0.79993	0.12443	0.79938		0.31897	0.2944	0.12834	0.79567	0.12874	0.79274	0.12834	0.793
0.32128	0.48509	0.12544	0.8002	0.12468	0.79895	0.12468	0.79842		0.32128	0.27563	0.12864	0.79547	0.12905	0.79348	0.12864	0.79288
0.3236	0.46528	0.12571	0.79966	0.12502	0.79899	0.12502	0.7984		0.3236	0.24949	0.1289	0.79505	0.12941	0.79308	0.1289	0.7922
0.32591	0.44153	0.12605	0.79933	0.12532	0.79933	0.12532	0.79858		0.32591	0.22628	0.12925	0.79553	0.12974	0.79327	0.12925	0.79268
0.32822	0.42015	0.12628	0.79775	0.1256	0.7973	0.1256	0.79677		0.32822	0.21018	0.12959	0.79634	0.13006	0.79284	0.12959	0.79373
0.33053	0.3992	0.12653	0.79721	0.12584	0.79707	0.12584	0.79624		0.33053	0.2017	0.12994	0.79589	0.13031	0.79146	0.12994	0.79306
0.33284	0.37773	0.12692	0.79619	0.12608	0.79686	0.12608	0.79593		0.33284	0.20325	0.13018	0.79522	0.13059	0.792	0.13018	0.79221
0.33515	0.35861	0.12718	0.79526	0.12636	0.79555	0.12636	0.79454		0.33515	0.19705	0.13046	0.79614	0.13086	0.79075	0.13046	0.79296
0.33746	0.34526	0.12744	0.79381	0.12671	0.79529	0.12671	0.79424		0.33746	0.17165	0.13071	0.79562	0.13114	0.79089	0.13071	0.79246
0.33977	0.31858	0.1278	0.79431	0.12704	0.79575	0.12704	0.79472		0.33977	0.15263	0.13105	0.79459	0.13147	0.79088	0.13105	0.79145
0.34209	0.29484	0.12811	0.7952	0.12728	0.79551	0.12728	0.79434		0.34209	0.15097	0.13137	0.79399	0.13176	0.78871	0.13137	0.79091
0.3444	0.28468	0.12846	0.79676	0.12758	0.7963	0.12758	0.79529		0.3444	0.14723	0.13166	0.79263	0.13208	0.78718	0.13166	0.78965
0.34671	0.27312	0.12877	0.79708	0.1279	0.79582	0.1279	0.7947		0.34671	0.13577	0.13192	0.79157	0.13238	0.78804	0.13192	0.78866
0.34902	0.24929	0.12902	0.79684	0.12827	0.79643	0.12827	0.79522		0.34902	0.11205	0.13219	0.79004	0.13267	0.78681	0.13219	0.7871
0.35133	0.23442	0.12931	0.79781	0.12857	0.79788	0.12857	0.79654		0.35133	0.09663	0.13251	0.78968	0.13298	0.78554	0.13251	0.78677
0.35364	0.22756	0.1295	0.79534	0.12881	0.79505	0.12881	0.79382		0.35364	0.09716	0.13279	0.78881	0.13328	0.78524	0.13279	0.78586
0.35595	0.20824	0.1298	0.7945	0.12905	0.79406	0.12905	0.79274		0.35595	0.09339	0.13317	0.7872	0.13357	0.78503	0.13317	0.78398
0.35827	0.1891	0.13009	0.79566	0.1293	0.79506	0.1293	0.79406		0.35827	0.10073	0.13349	0.78632	0.13386	0.78555	0.13349	0.78297
0.36058	0.16892	0.13038	0.79515	0.12956	0.79476	0.12956	0.79387		0.36058	0.09355	0.13374	0.78754	0.13417	0.78477	0.13374	0.78428
0.36289	0.15474	0.13062	0.7937	0.12982	0.79335	0.12982	0.79268		0.36289	0.08644	0.13399	0.78752	0.13446	0.7848	0.13399	0.7843
0.3652	0.14549	0.13092	0.79345	0.1301	0.79394	0.1301	0.79349		0.3652	0.08042	0.13424	0.78659	0.13469	0.78376	0.13424	0.7835
0.36751	0.13864	0.13119	0.79385	0.13036	0.79333	0.13036	0.79289		0.36751	0.0687	0.13454	0.78747	0.13494	0.78308	0.13454	0.78428
0.36982	0.12256	0.13146	0.79276	0.13062	0.79154	0.13062	0.79141		0.36982	0.04768	0.13484	0.78612	0.13522	0.78228	0.13484	0.78289
0.37213	0.11552	0.13173	0.79196	0.13092	0.79179	0.13092	0.79179		0.37213	0.04294	0.13508	0.78405	0.13556	0.78384	0.13508	0.78092
0.37444	0.10641	0.13198	0.79193	0.13122	0.79104	0.13122	0.791		0.37444	0.05371	0.13539	0.78537	0.13592	0.78255	0.13539	0.7822
0.37676	0.10343	0.13228	0.79161	0.13157	0.78996	0.13157	0.79007		0.37676	0.0504	0.13568	0.78574	0.13617	0.78097	0.13568	0.78239
0.37907	0.10061	0.13254	0.79139	0.1318	0.78886	0.1318	0.78885		0.37907	0.04322	0.13595	0.78484	0.13642	0.78354	0.13595	0.78157
0.38138	0.09328	0.13277	0.79027	0.13208	0.78865	0.13208	0.78857		0.38138	0.04407	0.13624	0.7843	0.13668	0.78418	0.13624	0.78097
0.38369	0.07859	0.13303	0.7893	0.13233	0.78903	0.13233	0.7891		0.38369	0.04187	0.13652	0.78479	0.13693	0.78421	0.13652	0.78138
0.386	0.06496	0.13331	0.78806	0.13255	0.7882	0.13255	0.78812		0.386	0.02019	0.13674	0.78427	0.13724	0.78379	0.13674	0.78074
0.38831	0.06088	0.13353	0.78748	0.13277	0.78698	0.13277	0.78699		0.38831	0.01676	0.13699	0.78485	0.13751	0.78353	0.13699	0.78124
0.39063	0.07004	0.13378	0.78721	0.13302	0.78655	0.13302	0.7864		0.39063	0.0215	0.13727	0.7838	0.13775	0.78217	0.13727	0.78025
0.39294	0.06978	0.13403	0.78628	0.13329	0.78573	0.13329	0.7857		0.39294	0.02251	0.13754	0.78312	0.13801	0.78148	0.13754	0.77949
0.39525	0.07212	0.13428	0.78603	0.13352	0.78455	0.13352	0.7845		0.39525	0.01949	0.13778	0.78229	0.13824	0.77939	0.13778	0.77847
0.39756	0.06656	0.13455	0.78524	0.13377	0.7839	0.13377	0.78418		0.39756	0.00471	0.13803	0.78138	0.13852	0.7803	0.13803	0.77777
0.39987	0.05236	0.13486	0.78436	0.13411	0.78484	0.13411	0.78508		0.39987	-0.00983	0.13832	0.78072	0.13879	0.77906	0.13832	0.77705
0.40218	0.04235	0.13511	0.7851	0.13439	0.78501	0.13439	0.78537		0.40218	-0.01096	0.13854	0.77998	0.13903	0.7776	0.13854	0.77621
0.40449	0.0469	0.13545	0.78541	0.13463	0.78469	0.13463	0.78521		0.40449	-0.00737	0.13878	0.77875	0.13924	0.77785	0.13878	0.77505
0.40681	0.04573	0.13571	0.78609	0.13489	0.78506	0.13489	0.78562		0.40681	0.00445	0.13906	0.7774	0.1395	0.77665	0.13906	0.77375
0.40912	0.04133	0.13597	0.78668	0.13513	0.78474	0.13513	0.78525		0.40912	0.00755	0.13935	0.77789	0.1398	0.77549	0.13935	0.77421
0.41143	0.03764	0.1362	0.78648	0.13538	0.78477	0.13538	0.78553		0.41143	0.00204	0.13961	0.77678	0.14008	0.77577	0.13961	0.77304
0.41374	0.03846	0.13644	0.78735	0.13556	0.78578	0.13556	0.78645		0.41374	-0.00193	0.13984	0.77654	0.14039	0.77478	0.13984	0.773
0.41605	0.04153	0.13668	0.78801	0.13581	0.7865	0.13581	0.78719		0.41605	-0.0039	0.14009	0.77656	0.14061	0.77363	0.14009	0.77286
0.41836	0.03604	0.13691	0.78776	0.13611	0.78558	0.13611	0.78628		0.41836	-0.00764	0.14039	0.77467	0.14084	0.7727	0.14039	0.77061
0.42067	0.028	0.13714	0.7884	0.13636	0.78448	0.13636	0.78498		0.42067	-0.01117	0.14067	0.77384	0.1411	0.77184	0.14067	0.76975
0.42298	0.02492	0.13733	0.78715	0.13654	0.78514	0.13654	0.78574		0.42298	0.00168	0.14092	0.77272	0.14138	0.77274	0.14092	0.76844
0.4253	0.02686	0.13759	0.78654	0.13675	0.78507	0.13675	0.78616		0.4253	0.01051	0.14119	0.77267	0.14165	0.77131	0.14119	0.76812
0.42761	0.03414	0.13785	0.78551	0.13707	0.78388	0.13707	0.78526		0.42761	0.00719	0.14141	0.77154	0.14186	0.771	0.14141	0.76697
0.42992	0.02992	0.13811	0.78542	0.13733	0.78196	0.13733	0.78351		0.42992	0.00654	0.14163	0.77035	0.14213	0.77067	0.14163	0.76575
0.43223	0.02258	0.13837	0.78481	0.13754	0.78233	0.13754	0.78417		0.43223	0.01242	0.1419	0.7705	0.1424	0.76902	0.1419	0.76607
0.43454	0.01626	0.13859	0.7849	0.13782	0.78292	0.13782	0.78472		0.43454	0.01478	0.1422	0.76894	0.14265	0.76792	0.1422	0.76452
0.43685	0.0183	0.13886	0.78405	0.13806	0.78227	0.13806	0.78377		0.43685	0.00275	0.14244	0.76781	0.14289	0.76614	0.14244	0.76333
0.43916	0.01863	0.13915	0.78357	0.13829	0.78332	0.13829	0.78477		0.43916	0.00355	0.14272	0.76635	0.14317	0.76438	0.14272	0.76202
0.44148	0.00958	0.13934	0.78256	0.13855	0.78287	0.13855	0.78409		0.44148	0.01499	0.14306	0.76566	0.14344	0.76155	0.14306	0.76148
0.44379	0.00818	0.1396	0.78252	0.13882	0.78252	0.13882	0.78387		0.44379	0.01547	0.14328	0.7626	0.14375	0.76048	0.14328	0.75819
0.4461	0.01059	0.1399	0.7804	0.13907	0.78026	0.13907	0.78177		0.4461	0.00619	0.14355	0.76196	0.14403	0.76119	0.14355	0.75745
0.44841	0.0087	0.14015	0.77787	0.1393	0.7792	0.1393	0.78071		0.44841	0.000289	0.1438	0.76136	0.14427	0.76082	0.1438	0.75658
0.45072	0.01159	0.14038	0.77589	0.13959	0.77986	0.13959	0.78124		0.45072	0.000521	0.14399	0.76021	0.14449	0.76121	0.14399	0.75529
0.45303	0.00638	0.14067	0.77604	0.13992	0.77838	0.13992	0.77966		0.45303	-0.00286	0.14424	0.76225	0.14468	0.75971	0.14424	0.7571
0.45534	0.000949	0.14087	0.77417	0.14018	0.77646	0.14018	0.77782		0.45534	-0.00542	0.14446	0.76138	0.14494	0.75812	0.14446	0.7564
0.45765	-0.000289	0.14105	0.77305	0.14036	0.77636	0.14036	0.77768		0.45765	-0.0105	0.14467	0.76005	0.14513	0.75947	0.14467	0.75482
0.45997	0.00499	0.14127	0.77172	0.14052	0.77452	0.14052	0.77594		0.45997	-0.01004	0.14492	0.75897	0.14533	0.76064	0.14492	0.75372
0.46228	0.01111	0.14155	0.77126	0.14074	0.77453	0.14074	0.77591		0.46228	-0.006	0.14512	0.75947	0.14555	0.75807	0.14512	0.75429
0.46459	0.00254	0.14174	0.77068	0.1409	0.77531	0.1409	0.77676		0.46459	-0.00446	0.14532	0.75903	0.14584	0.75747	0.14532	0.75366
0.4669	-0.00666	0.14195	0.76847	0.14117	0.77309	0.14117	0.77428		0.4669	-0.00185	0.1455	0.75917	0.14609	0.75852	0.1455	0.75403
0.46921	-0.00821	0.1422	0.76806	0.1414	0.7704	0.1414	0.77156		0.46921	-0.00112	0.14577	0.75867	0.14633	0.75605	0.14577	0.75368
0.47152	-0.00101	0.14246	0.76585	0.14165	0.76938	0.14165	0.77045		0.47152	-0.00306	0.14607	0.75755	0.14659	0.75597	0.14607	0.75262
0.47384	0.00622	0.14271	0.76435	0.14183	0.76741	0.14183	0.76838		0.47384	0.00963	0.14634	0.75724	0.14685	0.75494	0.14634	0.75229
0.47615	0.00932	0.14294	0.76485	0.14205	0.76586	0.14205	0.76689		0.47615	0.01473	0.14656	0.75614	0.14706	0.75407	0.14656	0.75126
0.47846	0.00442	0.14316	0.76264	0.14233	0.76559	0.14233	0.76651		0.47846	0.01622	0.14676	0.7549	0.1473	0.75332	0.14676	0.75002
0.48077	-0.00683	0.14334	0.76279	0.14257	0.76436	0.14257	0.76511		0.48077	0.01711	0.14701	0.75346	0.14751	0.75228	0.14701	0.74849
		0.14358	0.76018	0.14277	0.76379	0.14277	0.76449				0.14724	0.75212	0.14772	0.74994	0.14724	0.74696
		0.14379	0.7599	0.14298	0.76161	0.14298	0.76263				0.14747	0.74971	0.148	0.74755	0.14747	0.74461
		0.14399	0.75926	0.14315	0.75966	0.14315	0.76056				0.14772	0.74773	0.14825	0.74469	0.14772	0.7427
		0.14424	0.7593	0.14335	0.75977	0.14335	0.76033				0.148	0.74598	0.14849	0.74324	0.148	0.74102
		0.14443	0.75769	0.14359	0.75837	0.14359	0.75872				0.14824	0.74468	0.14875	0.74356	0.14824	0.74001
		0.14464	0.75512	0.14382	0.75862	0.14382	0.75896				0.14845	0.74441	0.149	0.74336	0.14845	0.73991
		0.14487	0.7547	0.14405	0.75673	0.14405	0.75714				0.14865	0.74366	0.1492	0.7426	0.14865	0.73912
		0.14509	0.75406	0.14434	0.75683	0.14434	0.75752				0.14888	0.7451	0.14941	0.74135	0.14888	0.74058
		0.1453	0.75191	0.14455	0.75645	0.14455	0.7571				0.14915	0.74444	0.1496	0.74046	0.14915	0.73986
		0.14552	0.74916	0.14474	0.75469	0.14474	0.75536				0.14932	0.7454	0.14978	0.7389	0.14932	0.7411
		0.14573	0.74798	0.14494	0.75272	0.14494	0.75371				0.14953	0.74261	0.14998	0.73752	0.14953	0.73823
		0.14599	0.74811	0.14518	0.75126	0.14518	0.75225				0.14971	0.74171	0.15024	0.73686	0.14971	0.73692
		0.1463	0.74796	0.14541	0.75077	0.14541	0.75172				0.14996	0.74101	0.1505	0.735	0.14996	0.73613
		0.14652	0.74806	0.14566	0.75014	0.14566	0.7511				0.15021	0.73877	0.15074	0.73373	0.15021	0.73382
		0.14674	0.74636	0.14592	0.75013	0.14592	0.75098				0.1505	0.73798	0.15098	0.73499	0.1505	0.7327
		0.14698	0.74579	0.14616	0.74935	0.14616	0.75016				0.15074	0.73719	0.15116	0.73424	0.15074	0.73196
		0.14717	0.74502	0.14634	0.74945	0.14634	0.75026				0.15095	0.73884	0.15142	0.7342	0.15095	0.73345
		0.14733	0.74368	0.14652	0.74913	0.14652	0.74944				0.15113	0.73958	0.15165	0.73327	0.15113	0.73409
		0.14751	0.74298	0.14674	0.74607	0.14674	0.74616				0.15135	0.73614	0.15185	0.73313	0.15135	0.73078
		0.14777	0.74217	0.14695	0.74553	0.14695	0.74543				0.15155	0.73476	0.15208	0.73072	0.15155	0.72932
		0.14802	0.7441	0.14717	0.744	0.14717	0.74371				0.15177	0.73447	0.15224	0.72851	0.15177	0.72921
		0.14825	0.7425	0.14739	0.74235	0.14739	0.74181				0.15201	0.73349	0.15249	0.72583	0.15201	0.72834
		0.14845	0.74107	0.14759	0.74189	0.14759	0.74096				0.1522	0.73258	0.1527	0.72617	0.1522	0.72731
		0.14869	0.74106	0.14778	0.74148	0.14778	0.74078				0.15244	0.73163	0.15293	0.72691	0.15244	0.72631
		0.1489	0.7395	0.14805	0.74035	0.14805	0.73918				0.15264	0.73157	0.15312	0.72617	0.15264	0.72602
		0.14908	0.73866	0.14832	0.74015	0.14832	0.73855				0.15289	0.73118	0.15336	0.72489	0.15289	0.7256
		0.1493	0.73913	0.14847	0.73959	0.14847	0.73832				0.15308	0.72984	0.15354	0.7235	0.15308	0.72445
		0.14952	0.73645	0.14865	0.73848	0.14865	0.73739				0.15331	0.7293	0.15376	0.72535	0.15331	0.72373
		0.14974	0.73279	0.14888	0.73763	0.14888	0.73658				0.15352	0.72822	0.15408	0.7232	0.15352	0.72258
		0.14993	0.73364	0.14903	0.73601	0.14903	0.73498				0.15377	0.72897	0.1543	0.72377	0.15377	0.72341
		0.15012	0.73075	0.14927	0.73307	0.14927	0.73181				0.15401	0.72913	0.15454	0.72516	0.15401	0.72353
		0.15037	0.73052	0.14949	0.73295	0.14949	0.73145				0.15423	0.72834	0.15479	0.7242	0.15423	0.72253
		0.15055	0.72998	0.14969	0.73139	0.14969	0.72968				0.1545	0.72979	0.15502	0.72401	0.1545	0.724
		0.15074	0.7295	0.14992	0.73019	0.14992	0.72843				0.15472	0.72965	0.1552	0.72344	0.15472	0.72395
		0.15095	0.72759	0.15009	0.72926	0.15009	0.72745				0.15489	0.72832	0.15546	0.72263	0.15489	0.7226
		0.15114	0.72774	0.15028	0.7284	0.15028	0.72696				0.15506	0.72853	0.15562	0.72443	0.15506	0.72298
		0.15131	0.72653	0.15052	0.72722	0.15052	0.72587				0.15526	0.72881	0.15578	0.72269	0.15526	0.72352
		0.15152	0.72583	0.15077	0.72684	0.15077	0.72533				0.15552	0.72837	0.15597	0.72324	0.15552	0.72307
		0.1517	0.72752	0.15096	0.72585	0.15096	0.72421				0.1557	0.72801	0.15617	0.72302	0.1557	0.72255
		0.15189	0.72796	0.15112	0.7249	0.15112	0.7232				0.15586	0.72742	0.15643	0.72119	0.15586	0.72197
		0.15216	0.72747	0.1513	0.72518	0.1513	0.72363				0.15603	0.72741	0.15669	0.72284	0.15603	0.72218
		0.1524	0.7265	0.15154	0.7252	0.15154	0.72357				0.15621	0.72752	0.15687	0.72319	0.15621	0.72216
		0.15258	0.72623	0.15173	0.72665	0.15173	0.7251				0.15644	0.72812	0.157	0.7218	0.15644	0.7225
		0.15275	0.72501	0.15191	0.7271	0.15191	0.72584				0.15668	0.72841	0.15718	0.72075	0.15668	0.72274
		0.153	0.72326	0.15212	0.7278	0.15212	0.72692				0.1569	0.72767	0.15739	0.72318	0.1569	0.72204
		0.15317	0.72469	0.15232	0.72757	0.15232	0.72673				0.15708	0.72738	0.1576	0.72168	0.15708	0.722
		0.15335	0.72532	0.15248	0.72792	0.15248	0.72758				0.15727	0.72876	0.15783	0.72069	0.15727	0.72372
		0.15354	0.72494	0.15267	0.72667	0.15267	0.72656				0.15748	0.7295	0.15799	0.71969	0.15748	0.72449
		0.15372	0.72513	0.15288	0.72597	0.15288	0.72594				0.1577	0.72855	0.15819	0.72067	0.1577	0.72351
		0.15389	0.72611	0.15311	0.7272	0.15311	0.72716				0.15786	0.7285	0.1584	0.71838	0.15786	0.72356
		0.15407	0.72468	0.15329	0.72739	0.15329	0.72722				0.15806	0.72764	0.15863	0.71762	0.15806	0.72258
		0.1543	0.72263	0.15348	0.72572	0.15348	0.72556				0.15827	0.72698	0.15887	0.71891	0.15827	0.72179
		0.15453	0.72311	0.15367	0.72674	0.15367	0.72665				0.15852	0.72768	0.15908	0.71911	0.15852	0.72259
		0.15475	0.72375	0.15385	0.72659	0.15385	0.72634				0.15874	0.72915	0.15929	0.71773	0.15874	0.72387
		0.15493	0.72448	0.15405	0.72688	0.15405	0.72687				0.15892	0.72766	0.15944	0.71636	0.15892	0.72245
		0.15511	0.7242	0.15425	0.7261	0.15425	0.72614				0.15912	0.72638	0.15959	0.7185	0.15912	0.72111
		0.15528	0.7239	0.15444	0.72607	0.15444	0.72619				0.15931	0.7252	0.15976	0.71521	0.15931	0.71975
		0.15548	0.7249	0.15465	0.72667	0.15465	0.7267				0.15951	0.72517	0.16	0.71393	0.15951	0.71974
		0.15569	0.72538	0.15489	0.72607	0.15489	0.72628				0.15968	0.72511	0.16026	0.71241	0.15968	0.71952
		0.15588	0.72703	0.15504	0.72707	0.15504	0.72692				0.15989	0.72386	0.16046	0.71188	0.15989	0.71846
		0.15607	0.72671	0.15522	0.72731	0.15522	0.72719				0.16014	0.7229	0.16067	0.71327	0.16014	0.71733
		0.15628	0.72684	0.15542	0.72701	0.15542	0.72721				0.16035	0.7224	0.16084	0.71226	0.16035	0.71635
		0.1565	0.72908	0.15562	0.72795	0.15562	0.72844				0.16053	0.72134	0.16105	0.71348	0.16053	0.71521
		0.15673	0.72884	0.1558	0.72857	0.1558	0.72929				0.16072	0.71947	0.16122	0.71359	0.16072	0.71365
		0.15692	0.73029	0.15601	0.72936	0.15601	0.72968				0.16089	0.71906	0.16141	0.71223	0.16089	0.71301
		0.15713	0.73186	0.1562	0.72932	0.1562	0.72957				0.16107	0.71966	0.16162	0.71183	0.16107	0.71386
		0.15729	0.73289	0.15641	0.72886	0.15641	0.72953				0.16124	0.72001	0.16183	0.71146	0.16124	0.71409
		0.15748	0.73295	0.15662	0.73008	0.15662	0.73072				0.16143	0.72015	0.16201	0.70964	0.16143	0.71401
		0.15766	0.73358	0.1568	0.7296	0.1568	0.73024				0.16165	0.71967	0.16219	0.70998	0.16165	0.71348
		0.15783	0.73442	0.15698	0.72912	0.15698	0.72995				0.16185	0.71953	0.16236	0.70924	0.16185	0.71352
		0.15802	0.73519	0.15716	0.72914	0.15716	0.73011				0.16202	0.71875	0.16258	0.70971	0.16202	0.71276
		0.15824	0.73525	0.15735	0.72808	0.15735	0.72917				0.16224	0.71789	0.16281	0.70853	0.16224	0.71122
		0.1584	0.73546	0.15756	0.72792	0.15756	0.72922				0.16246	0.71671	0.16303	0.7082	0.16246	0.71
		0.15859	0.73549	0.15771	0.72835	0.15771	0.72988				0.16269	0.71672	0.16323	0.70939	0.16269	0.71029
		0.15881	0.73538	0.15785	0.72855	0.15785	0.73034				0.16291	0.71718	0.16342	0.71009	0.16291	0.71099
		0.159	0.7362	0.15804	0.72818	0.15804	0.73003				0.16312	0.71779	0.16365	0.70754	0.16312	0.7117
		0.15916	0.73518	0.15827	0.72768	0.15827	0.72936				0.16335	0.71754	0.16381	0.70684	0.16335	0.71164
		0.15932	0.73487	0.1585	0.7282	0.1585	0.73007				0.16356	0.71693	0.16398	0.70542	0.16356	0.71068
		0.15952	0.73397	0.15867	0.72967	0.15867	0.73138				0.16375	0.71752	0.16417	0.7027	0.16375	0.7113
		0.15971	0.73372	0.15882	0.7286	0.15882	0.73001				0.16387	0.71635	0.16437	0.7032	0.16387	0.70974
		0.15985	0.73342	0.159	0.72887	0.159	0.73001				0.16401	0.71462	0.16457	0.70396	0.16401	0.70771
		0.16009	0.73375	0.15916	0.72795	0.15916	0.7295				0.16416	0.71382	0.16475	0.70463	0.16416	0.70682
		0.16024	0.73324	0.15933	0.7259	0.15933	0.72759				0.1643	0.71374	0.16494	0.70573	0.1643	0.70643
		0.1604	0.73383	0.15954	0.72618	0.15954	0.72834				0.1645	0.71286	0.16511	0.70672	0.1645	0.70506
		0.16063	0.73385	0.15971	0.72528	0.15971	0.72741				0.16467	0.71398	0.16526	0.7077	0.16467	0.70624
		0.1608	0.73527	0.15992	0.72719	0.15992	0.72943				0.16489	0.71527	0.16543	0.70743	0.16489	0.70757
		0.16095	0.73643	0.1601	0.72786	0.1601	0.73023				0.16507	0.71479	0.16568	0.70693	0.16507	0.70703
		0.16111	0.73749	0.16029	0.72711	0.16029	0.72991				0.16522	0.71562	0.16588	0.70708	0.16522	0.7078
		0.16129	0.73674	0.16047	0.72756	0.16047	0.73032				0.16547	0.71351	0.16606	0.70999	0.16547	0.70591
		0.16143	0.73634	0.1607	0.7292	0.1607	0.73192				0.1657	0.71354	0.16623	0.71062	0.1657	0.70577
		0.16161	0.73749	0.16087	0.72923	0.16087	0.73202				0.1659	0.71533	0.16641	0.71029	0.1659	0.7075
		0.16175	0.73794	0.16101	0.7297	0.16101	0.73244				0.16605	0.71664	0.16659	0.70911	0.16605	0.70883
		0.16195	0.73803	0.16116	0.7302	0.16116	0.7329				0.16621	0.71571	0.1668	0.71039	0.16621	0.70777
		0.16214	0.73934	0.1613	0.72831	0.1613	0.73089				0.16641	0.71568	0.16703	0.70945	0.16641	0.70767
		0.16235	0.73987	0.16148	0.72847	0.16148	0.73119				0.16657	0.71464	0.16719	0.70818	0.16657	0.70628
		0.16256	0.73977	0.16167	0.72958	0.16167	0.73228				0.16677	0.71428	0.16734	0.70889	0.16677	0.70562
		0.16272	0.74044	0.16181	0.73083	0.16181	0.7339				0.16695	0.7135	0.16747	0.70935	0.16695	0.70461
		0.16286	0.74058	0.16199	0.73244	0.16199	0.73548				0.16714	0.71488	0.16766	0.70793	0.16714	0.70561
		0.16308	0.73995	0.16218	0.73487	0.16218	0.73748				0.16728	0.71427	0.16783	0.70878	0.16728	0.70511
		0.16327	0.74131	0.16236	0.73474	0.16236	0.7373				0.16746	0.71599	0.16806	0.7091	0.16746	0.70671
		0.1635	0.74123	0.16255	0.73599	0.16255	0.73903				0.16763	0.71668	0.16822	0.70928	0.16763	0.70722
		0.16367	0.74317	0.16271	0.7351	0.16271	0.73827				0.16779	0.71608	0.16841	0.71036	0.16779	0.70653
		0.16388	0.74304	0.1629	0.73616	0.1629	0.73901				0.16799	0.71699	0.16855	0.7109	0.16799	0.70708
		0.16407	0.74342	0.1631	0.73837	0.1631	0.74114				0.16816	0.7186	0.16867	0.71296	0.16816	0.70861
		0.16421	0.7425	0.16332	0.73749	0.16332	0.7407				0.16831	0.7197	0.16886	0.71329	0.16831	0.70947
		0.16439	0.74321	0.16351	0.73849	0.16351	0.74169				0.16848	0.72051	0.16904	0.71356	0.16848	0.71
		0.16452	0.74549	0.16365	0.73778	0.16365	0.74126				0.16864	0.72249	0.16921	0.71324	0.16864	0.7118
		0.16468	0.74631	0.1638	0.73911	0.1638	0.7424				0.16881	0.7231	0.16941	0.71467	0.16881	0.71248
		0.16484	0.74719	0.16396	0.73986	0.16396	0.74291				0.16903	0.72279	0.16961	0.71688	0.16903	0.71206
		0.16499	0.74689	0.1641	0.73975	0.1641	0.74257				0.16923	0.72422	0.1698	0.71731	0.16923	0.71322
		0.16518	0.74793	0.16427	0.74007	0.16427	0.74265				0.16941	0.72275	0.16999	0.71796	0.16941	0.71128
		0.16536	0.74828	0.1644	0.7405	0.1644	0.74282				0.16959	0.72321	0.17018	0.71885	0.16959	0.71137
		0.16549	0.74838	0.16455	0.74086	0.16455	0.74287				0.16977	0.72426	0.17038	0.71918	0.16977	0.71264
		0.16565	0.74882	0.16478	0.7413	0.16478	0.74339				0.16994	0.72492	0.17054	0.72031	0.16994	0.71347
		0.16584	0.74874	0.16496	0.74153	0.16496	0.74331				0.17012	0.72718	0.1707	0.72167	0.17012	0.71556
		0.166	0.75053	0.16508	0.74031	0.16508	0.74189				0.17035	0.72873	0.17087	0.72275	0.17035	0.71703
		0.1662	0.74944	0.16522	0.74243	0.16522	0.74379				0.17051	0.72978	0.17103	0.72359	0.17051	0.71786
		0.16634	0.74881	0.16545	0.74117	0.16545	0.74238				0.17068	0.72874	0.17123	0.72317	0.17068	0.71679
		0.16648	0.74922	0.16562	0.74172	0.16562	0.74305				0.17087	0.72803	0.17147	0.7232	0.17087	0.71626
		0.16665	0.74939	0.16578	0.74133	0.16578	0.74283				0.1711	0.72942	0.17164	0.72293	0.1711	0.71775
		0.16687	0.7505	0.16594	0.74213	0.16594	0.74369				0.17126	0.73123	0.17179	0.72502	0.17126	0.71952
		0.16706	0.74889	0.16612	0.7413	0.16612	0.74287				0.17142	0.73249	0.17197	0.72639	0.17142	0.72083
		0.16726	0.74966	0.16629	0.74193	0.16629	0.74333				0.17157	0.73252	0.1721	0.72834	0.17157	0.72059
		0.16743	0.75046	0.16642	0.74324	0.16642	0.74451				0.17176	0.73265	0.17226	0.72898	0.17176	0.72066
		0.16763	0.74992	0.16661	0.74269	0.16661	0.74385				0.1719	0.73386	0.17246	0.72989	0.1719	0.72192
		0.1678	0.74999	0.16684	0.74256	0.16684	0.74424				0.17208	0.73535	0.17263	0.73053	0.17208	0.72345
		0.16795	0.75048	0.1671	0.74203	0.1671	0.74413				0.17227	0.73794	0.17284	0.73056	0.17227	0.72576
		0.16809	0.74933	0.16726	0.74123	0.16726	0.74292				0.17245	0.73946	0.17301	0.73223	0.17245	0.72693
		0.16825	0.7501	0.16739	0.74155	0.16739	0.74266				0.1726	0.74096	0.17317	0.73144	0.1726	0.72874
		0.16841	0.7515	0.16753	0.7419	0.16753	0.74271				0.17278	0.74194	0.17333	0.7341	0.17278	0.73002
		0.16857	0.7518	0.1677	0.74279	0.1677	0.74345				0.17293	0.74029	0.1735	0.73585	0.17293	0.72848
		0.16871	0.75216	0.1679	0.74362	0.1679	0.74433				0.17309	0.74108	0.17364	0.73645	0.17309	0.72925
		0.16885	0.75147	0.16808	0.74421	0.16808	0.74518				0.17327	0.74311	0.17382	0.73668	0.17327	0.73119
		0.16902	0.75245	0.16827	0.74629	0.16827	0.74729				0.17341	0.74334	0.17397	0.73811	0.17341	0.73158
		0.16923	0.75462	0.16841	0.74702	0.16841	0.74796				0.17359	0.74562	0.17412	0.73899	0.17359	0.73357
		0.16942	0.7561	0.16854	0.74868	0.16854	0.74947				0.17373	0.74747	0.1743	0.74027	0.17373	0.73528
		0.1696	0.75582	0.16867	0.74888	0.16867	0.74949				0.17389	0.74852	0.17449	0.73944	0.17389	0.73627
		0.16974	0.75799	0.16881	0.75127	0.16881	0.75148				0.17404	0.7481	0.17469	0.74151	0.17404	0.73579
		0.16992	0.75938	0.16898	0.75439	0.16898	0.75492				0.17422	0.74884	0.17483	0.74222	0.17422	0.73642
		0.17008	0.7594	0.16915	0.756	0.16915	0.75667				0.17436	0.75073	0.17497	0.74288	0.17436	0.7384
		0.17022	0.76043	0.16929	0.75727	0.16929	0.75799				0.17453	0.75315	0.17515	0.74493	0.17453	0.74071
		0.17037	0.76118	0.16945	0.75867	0.16945	0.75923				0.17469	0.75338	0.17533	0.74406	0.17469	0.74072
		0.17051	0.76047	0.16958	0.75817	0.16958	0.75882				0.17485	0.75482	0.1755	0.74556	0.17485	0.74229
		0.17068	0.76146	0.16973	0.75875	0.16973	0.75952				0.17504	0.75446	0.17563	0.74643	0.17504	0.74221
		0.17082	0.76231	0.16989	0.75912	0.16989	0.76001				0.17525	0.75688	0.1758	0.74764	0.17525	0.7451
		0.17098	0.76316	0.17005	0.75811	0.17005	0.75873				0.17541	0.75778	0.17599	0.746	0.17541	0.74592
		0.17116	0.76352	0.17023	0.759	0.17023	0.75999				0.17558	0.75882	0.17621	0.74805	0.17558	0.74666
		0.1713	0.7642	0.17041	0.7587	0.17041	0.75959				0.17574	0.75918	0.17636	0.7491	0.17574	0.74702
		0.17148	0.76306	0.17059	0.75825	0.17059	0.75893				0.17588	0.75993	0.1765	0.74982	0.17588	0.74796
		0.17166	0.76374	0.17072	0.75841	0.17072	0.75929				0.17609	0.75934	0.17667	0.74863	0.17609	0.74747
		0.1718	0.76425	0.17086	0.75748	0.17086	0.75827				0.17624	0.75927	0.17688	0.75028	0.17624	0.7473
		0.17193	0.76551	0.17099	0.75757	0.17099	0.75849				0.17642	0.75992	0.17706	0.75165	0.17642	0.74783
		0.17205	0.76629	0.17114	0.75774	0.17114	0.75884				0.17655	0.76004	0.17718	0.75087	0.17655	0.74815
		0.17222	0.76738	0.17129	0.75815	0.17129	0.75926				0.17669	0.76114	0.17734	0.75168	0.17669	0.74908
		0.1724	0.76835	0.17145	0.7602	0.17145	0.76084				0.17683	0.76049	0.17747	0.75249	0.17683	0.74869
		0.17256	0.76818	0.17162	0.75889	0.17162	0.75951				0.17701	0.76001	0.17762	0.75377	0.17701	0.74819
		0.1727	0.76899	0.17176	0.75947	0.17176	0.7596				0.17717	0.75998	0.17775	0.75429	0.17717	0.7482
		0.17288	0.76946	0.17192	0.76084	0.17192	0.76072				0.17734	0.7617	0.17791	0.75586	0.17734	0.75023
		0.17305	0.77084	0.17209	0.76129	0.17209	0.76111				0.17752	0.76192	0.17808	0.75704	0.17752	0.75027
		0.17321	0.77164	0.17225	0.76341	0.17225	0.7627				0.17768	0.76227	0.17827	0.75747	0.17768	0.75067
		0.17337	0.77181	0.17241	0.76255	0.17241	0.76239				0.17787	0.76441	0.17844	0.75936	0.17787	0.75308
		0.17349	0.77254	0.17258	0.76223	0.17258	0.76227				0.17802	0.7642	0.17861	0.7584	0.17802	0.75296
		0.17365	0.77389	0.17273	0.76376	0.17273	0.76379				0.17816	0.76504	0.17876	0.75966	0.17816	0.75398
		0.17382	0.77391	0.17288	0.76272	0.17288	0.76229				0.17832	0.76608	0.1789	0.75838	0.17832	0.75482
		0.17394	0.77537	0.17304	0.76268	0.17304	0.76211				0.17846	0.76894	0.17908	0.7591	0.17846	0.75733
		0.17407	0.77577	0.17323	0.76226	0.17323	0.7618				0.17861	0.76892	0.17926	0.75935	0.17861	0.75762
		0.17421	0.77526	0.17337	0.76246	0.17337	0.76203				0.17877	0.76773	0.17937	0.76114	0.17877	0.7562
		0.17437	0.77392	0.17355	0.7617	0.17355	0.76098				0.17893	0.76725	0.17949	0.76208	0.17893	0.75592
		0.17454	0.77668	0.17369	0.75988	0.17369	0.75915				0.17909	0.76768	0.17965	0.76207	0.17909	0.75648
		0.17474	0.77682	0.17382	0.76078	0.17382	0.76004				0.17925	0.76858	0.17982	0.76254	0.17925	0.75754
		0.17487	0.77496	0.174	0.76148	0.174	0.7605				0.17938	0.7675	0.17998	0.76553	0.17938	0.75612
		0.17506	0.77524	0.17415	0.76179	0.17415	0.76063				0.17955	0.76846	0.18014	0.76494	0.17955	0.75677
		0.17524	0.77537	0.17429	0.76297	0.17429	0.76144				0.17972	0.76868	0.18031	0.7662	0.17972	0.75721
		0.17544	0.77411	0.17441	0.76231	0.17441	0.76103				0.1799	0.76898	0.18048	0.76599	0.1799	0.75736
		0.17561	0.77449	0.17455	0.7629	0.17455	0.76147				0.18005	0.76866	0.18067	0.76465	0.18005	0.75696
		0.17573	0.77413	0.17477	0.76376	0.17477	0.76219				0.18019	0.76865	0.18085	0.7639	0.18019	0.75655
		0.17586	0.77549	0.17495	0.76289	0.17495	0.76136				0.18038	0.76932	0.18098	0.76361	0.18038	0.75695
		0.17602	0.77552	0.17507	0.76314	0.17507	0.76196				0.18051	0.76863	0.18111	0.7659	0.18051	0.75627
		0.17614	0.77576	0.17522	0.76381	0.17522	0.7619				0.18067	0.76892	0.18125	0.76601	0.18067	0.75693
		0.17628	0.77568	0.17534	0.76336	0.17534	0.76178				0.18083	0.76816	0.18138	0.76749	0.18083	0.75601
		0.17644	0.77539	0.17551	0.76434	0.17551	0.76278				0.18098	0.76818	0.18151	0.76746	0.18098	0.7561
		0.17661	0.77484	0.17563	0.76424	0.17563	0.76335				0.18112	0.76798	0.18169	0.76679	0.18112	0.75573
		0.17677	0.77569	0.1758	0.76518	0.1758	0.7641				0.18126	0.76938	0.18188	0.76676	0.18126	0.75712
		0.17693	0.77684	0.17597	0.76596	0.17597	0.76507				0.1814	0.77039	0.18203	0.76839	0.1814	0.75785
		0.17709	0.77814	0.17611	0.7663	0.17611	0.76533				0.18158	0.77142	0.18217	0.76832	0.18158	0.75893
		0.17726	0.77903	0.17628	0.76754	0.17628	0.76649				0.18175	0.77116	0.18229	0.76823	0.18175	0.75863
		0.17739	0.77872	0.17642	0.76702	0.17642	0.76589				0.18191	0.77079	0.18246	0.76992	0.18191	0.75804
		0.17754	0.77753	0.17653	0.76676	0.17653	0.76548				0.18206	0.77315	0.18265	0.77046	0.18206	0.76041
		0.17766	0.7775	0.17667	0.76738	0.17667	0.76556				0.18218	0.7739	0.18279	0.77158	0.18218	0.76111
		0.17778	0.77936	0.17687	0.76871	0.17687	0.76675				0.18235	0.77472	0.18295	0.76978	0.18235	0.76184
		0.17794	0.78062	0.17705	0.76992	0.17705	0.76777				0.18251	0.7747	0.18316	0.77045	0.18251	0.76175
		0.17808	0.78096	0.17721	0.7704	0.17721	0.76789				0.1827	0.77364	0.18331	0.76949	0.1827	0.76082
		0.17826	0.78065	0.17734	0.77033	0.17734	0.76789				0.18287	0.7738	0.18346	0.76916	0.18287	0.76067
		0.17838	0.78123	0.17746	0.76976	0.17746	0.76738				0.18304	0.77401	0.18363	0.76852	0.18304	0.76068
		0.17851	0.77977	0.1776	0.77093	0.1776	0.7685				0.18318	0.7733	0.18378	0.76964	0.18318	0.76007
		0.17868	0.77974	0.17774	0.77152	0.17774	0.7694				0.18334	0.77446	0.18398	0.77029	0.18334	0.76112
		0.17879	0.7793	0.17786	0.77207	0.17786	0.76989				0.18348	0.77499	0.18413	0.77059	0.18348	0.76147
		0.17895	0.77918	0.178	0.77217	0.178	0.76956				0.18366	0.77553	0.18428	0.76995	0.18366	0.76189
		0.17908	0.77977	0.17816	0.77081	0.17816	0.76861				0.18381	0.77503	0.18443	0.77182	0.18381	0.76174
		0.17921	0.77951	0.1783	0.76931	0.1783	0.7672				0.18392	0.77473	0.18458	0.77114	0.18392	0.76115
		0.17938	0.77953	0.17842	0.76868	0.17842	0.76676				0.18407	0.77386	0.18472	0.77045	0.18407	0.7604
		0.17954	0.77963	0.17856	0.7679	0.17856	0.76572				0.18422	0.77418	0.18485	0.77102	0.18422	0.76073
		0.17971	0.77954	0.17871	0.7688	0.17871	0.76636				0.18437	0.7753	0.18499	0.77057	0.18437	0.76197
		0.17986	0.77998	0.17885	0.76935	0.17885	0.76703				0.18451	0.77576	0.18515	0.7716	0.18451	0.76284
		0.17997	0.78025	0.17901	0.76914	0.17901	0.76716				0.18465	0.77556	0.1853	0.77063	0.18465	0.76268
		0.18009	0.78093	0.1792	0.76972	0.1792	0.76762				0.18477	0.77581	0.18544	0.77075	0.18477	0.76317
		0.18025	0.78116	0.17937	0.76914	0.17937	0.76767				0.1849	0.77602	0.18557	0.77116	0.1849	0.76355
		0.18042	0.78069	0.17952	0.77032	0.17952	0.76853				0.18503	0.77616	0.18569	0.77112	0.18503	0.76374
		0.1806	0.78023	0.17963	0.76999	0.17963	0.76845				0.18519	0.77701	0.18581	0.77085	0.18519	0.76442
		0.18073	0.77954	0.17975	0.77005	0.17975	0.76856				0.18533	0.77723	0.18595	0.76973	0.18533	0.76462
		0.18083	0.78036	0.1799	0.7692	0.1799	0.76828				0.18544	0.77693	0.18607	0.77036	0.18544	0.76457
		0.18095	0.78026	0.18005	0.77027	0.18005	0.76974				0.1856	0.77666	0.18623	0.76987	0.1856	0.76461
		0.18112	0.78052	0.18018	0.77062	0.18018	0.77017				0.18575	0.77805	0.18641	0.77052	0.18575	0.76631
		0.18126	0.78107	0.18031	0.7717	0.18031	0.77159				0.18591	0.77744	0.18654	0.77027	0.18591	0.76586
		0.1814	0.78223	0.18044	0.77171	0.18044	0.77143				0.18605	0.77869	0.1867	0.77017	0.18605	0.76693
		0.18156	0.78253	0.18058	0.77181	0.18058	0.77165				0.18618	0.77807	0.18684	0.77109	0.18618	0.76592
		0.18167	0.78186	0.18071	0.77292	0.18071	0.7733				0.1863	0.77845	0.18695	0.77089	0.1863	0.76664
		0.18182	0.78271	0.18085	0.77166	0.18085	0.77233				0.18645	0.77941	0.18709	0.7716	0.18645	0.7681
		0.18195	0.78342	0.18098	0.77232	0.18098	0.77302				0.18667	0.78034	0.18727	0.77071	0.18667	0.76915
		0.18212	0.78429	0.18115	0.77254	0.18115	0.77361				0.18683	0.78054	0.18745	0.77209	0.18683	0.76933
		0.18227	0.78529	0.18129	0.77413	0.18129	0.77516				0.18699	0.78213	0.1876	0.77381	0.18699	0.77074
		0.18238	0.78715	0.18143	0.77481	0.18143	0.77593				0.18713	0.78346	0.18776	0.77389	0.18713	0.77241
		0.18251	0.78759	0.18158	0.77597	0.18158	0.77698				0.1873	0.78411	0.1879	0.77471	0.1873	0.77311
		0.18262	0.78846	0.18175	0.77752	0.18175	0.77861				0.18742	0.78474	0.18804	0.77548	0.18742	0.77372
		0.18275	0.78917	0.18188	0.77838	0.18188	0.77984				0.18756	0.78512	0.18819	0.77701	0.18756	0.77424
		0.18289	0.79151	0.18201	0.77973	0.18201	0.78121				0.1877	0.78537	0.18829	0.77943	0.1877	0.7745
		0.18301	0.79301	0.18212	0.78005	0.18212	0.78156				0.18786	0.78588	0.1884	0.78015	0.18786	0.77514
		0.18317	0.79278	0.18223	0.78142	0.18223	0.7828				0.18798	0.78522	0.18858	0.78159	0.18798	0.77466
		0.18335	0.79486	0.18236	0.7833	0.18236	0.7849				0.18808	0.7854	0.18872	0.78214	0.18808	0.77496
		0.18355	0.79571	0.18249	0.78444	0.18249	0.78653				0.18821	0.78667	0.18884	0.78361	0.18821	0.77628
		0.1837	0.7973	0.18265	0.78672	0.18265	0.78921				0.18835	0.78776	0.18901	0.78418	0.18835	0.7773
		0.18383	0.79737	0.18281	0.78808	0.18281	0.79069				0.18851	0.78884	0.18918	0.78303	0.18851	0.77851
		0.18397	0.79866	0.18295	0.78864	0.18295	0.79161				0.18863	0.79064	0.18932	0.783	0.18863	0.78049
		0.1841	0.80026	0.18307	0.79121	0.18307	0.79407				0.18879	0.7913	0.18945	0.78424	0.18879	0.78149
		0.18423	0.80104	0.18319	0.79245	0.18319	0.79528				0.18893	0.79136	0.18961	0.78383	0.18893	0.78174
		0.18436	0.80065	0.18336	0.79279	0.18336	0.79581				0.18905	0.79072	0.18973	0.78432	0.18905	0.78139
		0.18448	0.80297	0.18352	0.79342	0.18352	0.79686				0.18919	0.79098	0.18985	0.78571	0.18919	0.78178
		0.18459	0.80514	0.18371	0.79532	0.18371	0.7987				0.18933	0.79042	0.19	0.78592	0.18933	0.7814
		0.18474	0.80519	0.18387	0.79548	0.18387	0.79917				0.18949	0.79188	0.19014	0.78574	0.18949	0.78293
		0.1849	0.80693	0.18399	0.79478	0.18399	0.79824				0.18965	0.79266	0.19028	0.78639	0.18965	0.78416
		0.18507	0.80763	0.18411	0.79529	0.18411	0.79888				0.18985	0.79307	0.19042	0.78547	0.18985	0.7848
		0.18522	0.80698	0.18425	0.79714	0.18425	0.80024				0.18999	0.79407	0.19056	0.786	0.18999	0.78633
		0.18535	0.80689	0.18436	0.79755	0.18436	0.80108				0.19012	0.7957	0.1907	0.78685	0.19012	0.78824
		0.18548	0.80872	0.18449	0.79937	0.18449	0.8029				0.19028	0.79642	0.19084	0.78757	0.19028	0.78935
		0.1856	0.80942	0.18464	0.80059	0.18464	0.80382				0.19043	0.79836	0.19099	0.78737	0.19043	0.79127
		0.18572	0.80989	0.18476	0.80078	0.18476	0.8039				0.19057	0.79808	0.19118	0.78727	0.19057	0.79085
		0.18589	0.81056	0.18489	0.80147	0.18489	0.80517				0.19069	0.79822	0.19135	0.78866	0.19069	0.79101
		0.18606	0.81129	0.18502	0.80266	0.18502	0.80597				0.19081	0.79888	0.1915	0.78824	0.19081	0.79195
		0.1862	0.81178	0.18515	0.80389	0.18515	0.80718				0.19093	0.7988	0.19162	0.78906	0.19093	0.79187
		0.18634	0.81264	0.18529	0.80587	0.18529	0.80898				0.19107	0.79961	0.19173	0.78922	0.19107	0.79261
		0.18646	0.81265	0.1854	0.80627	0.1854	0.80916				0.19123	0.80253	0.1919	0.79058	0.19123	0.79533
		0.18658	0.8138	0.18553	0.80814	0.18553	0.81096				0.19139	0.80217	0.192	0.79198	0.19139	0.79496
		0.18672	0.81476	0.18569	0.80807	0.18569	0.81072				0.19152	0.80306	0.19211	0.79346	0.19152	0.79614
		0.18684	0.81575	0.18587	0.80978	0.18587	0.81199				0.19164	0.80313	0.19226	0.794	0.19164	0.79626
		0.18698	0.81598	0.18598	0.81063	0.18598	0.81257				0.19177	0.80266	0.19239	0.79484	0.19177	0.79604
		0.18711	0.81691	0.18611	0.81105	0.18611	0.81317				0.19192	0.80292	0.19251	0.79538	0.19192	0.79609
		0.18724	0.81745	0.18621	0.81215	0.18621	0.81382				0.19204	0.80424	0.19266	0.79675	0.19204	0.79755
		0.18736	0.81701	0.18635	0.81403	0.18635	0.81561				0.1922	0.80532	0.19282	0.79626	0.1922	0.79876
		0.18751	0.81809	0.1865	0.81463	0.1865	0.81607				0.19235	0.80621	0.19294	0.79694	0.19235	0.79936
		0.18762	0.81787	0.18665	0.81484	0.18665	0.8161				0.1925	0.80725	0.19309	0.79664	0.1925	0.80066
		0.18775	0.81862	0.1868	0.81351	0.1868	0.81477				0.19265	0.80844	0.19324	0.79777	0.19265	0.8019
		0.18788	0.8187	0.18694	0.81415	0.18694	0.81538				0.19278	0.80677	0.19336	0.79823	0.19278	0.79968
		0.18804	0.8196	0.18711	0.8153	0.18711	0.81622				0.1929	0.8077	0.1935	0.79799	0.1929	0.80077
		0.18818	0.82007	0.18722	0.81411	0.18722	0.81482				0.19304	0.80838	0.19365	0.79837	0.19304	0.8018
		0.18831	0.82109	0.18732	0.81403	0.18732	0.81463				0.19314	0.80894	0.19382	0.7991	0.19314	0.80261
		0.18845	0.82045	0.18745	0.81454	0.18745	0.81495				0.19326	0.80858	0.19396	0.79942	0.19326	0.80224
		0.18857	0.82054	0.18756	0.81456	0.18756	0.81472				0.19338	0.80865	0.1941	0.80057	0.19338	0.80202
		0.18868	0.82186	0.18769	0.81439	0.18769	0.81453				0.19351	0.80946	0.19425	0.79954	0.19351	0.80284
		0.18878	0.82364	0.18787	0.81616	0.18787	0.81605				0.19367	0.81036	0.19439	0.79889	0.19367	0.8037
		0.1889	0.82261	0.188	0.81719	0.188	0.81723				0.19382	0.80974	0.19454	0.79933	0.19382	0.8031
		0.18904	0.82341	0.18809	0.81763	0.18809	0.81754				0.19395	0.81041	0.19465	0.80053	0.19395	0.80353
		0.18913	0.82497	0.1882	0.81802	0.1882	0.81811				0.19409	0.81061	0.19478	0.80012	0.19409	0.80389
		0.18927	0.8251	0.18832	0.81858	0.18832	0.81834				0.19425	0.81076	0.19493	0.7999	0.19425	0.80408
		0.18939	0.82518	0.18843	0.81743	0.18843	0.81758				0.1944	0.81061	0.19504	0.79883	0.1944	0.80405
		0.18949	0.82584	0.18855	0.81851	0.18855	0.81834				0.19451	0.81188	0.19517	0.79926	0.19451	0.80516
		0.18968	0.82586	0.18867	0.81869	0.18867	0.81883				0.19464	0.81267	0.1953	0.79958	0.19464	0.80577
		0.18982	0.82651	0.18877	0.81894	0.18877	0.8188				0.1948	0.81232	0.19542	0.79995	0.1948	0.80557
		0.18993	0.82569	0.18891	0.81891	0.18891	0.81881				0.1949	0.81158	0.19554	0.80081	0.1949	0.80508
		0.19005	0.82613	0.18911	0.81889	0.18911	0.81814				0.19502	0.81148	0.19567	0.80048	0.19502	0.80496
		0.19017	0.82653	0.18922	0.81878	0.18922	0.81829				0.19514	0.81065	0.1958	0.80177	0.19514	0.80399
		0.19033	0.82739	0.18937	0.81916	0.18937	0.81833				0.1953	0.81054	0.19592	0.80119	0.1953	0.80386
		0.19046	0.82816	0.18951	0.81845	0.18951	0.81761				0.19541	0.81017	0.19605	0.80078	0.19541	0.80336
		0.1906	0.82966	0.18965	0.81768	0.18965	0.81625				0.19554	0.81207	0.19617	0.80026	0.19554	0.8054
		0.1907	0.82973	0.18978	0.81822	0.18978	0.81656				0.19567	0.81359	0.1963	0.80051	0.19567	0.80651
		0.19085	0.82991	0.1899	0.81842	0.1899	0.8164				0.19577	0.8128	0.19647	0.80031	0.19577	0.80596
		0.19101	0.8301	0.19006	0.81918	0.19006	0.81686				0.1959	0.81262	0.19662	0.80012	0.1959	0.80554
		0.19114	0.82905	0.19018	0.81964	0.19018	0.81722				0.19604	0.81272	0.19673	0.80105	0.19604	0.80557
		0.19128	0.82977	0.19029	0.82037	0.19029	0.81752				0.19616	0.81323	0.19682	0.79947	0.19616	0.80584
		0.19142	0.83153	0.19043	0.82128	0.19043	0.8183				0.19632	0.81194	0.19697	0.79931	0.19632	0.80457
		0.19154	0.83224	0.19057	0.82155	0.19057	0.81886				0.19645	0.81162	0.19708	0.79779	0.19645	0.80412
		0.19169	0.83144	0.19067	0.82141	0.19067	0.81882				0.19655	0.81098	0.19721	0.79806	0.19655	0.80344
		0.19183	0.8316	0.19079	0.82131	0.19079	0.81915				0.19667	0.81245	0.19734	0.79626	0.19667	0.80483
		0.19193	0.8309	0.19092	0.82086	0.19092	0.81891				0.19681	0.81179	0.19747	0.79646	0.19681	0.80425
		0.19203	0.83183	0.19104	0.82213	0.19104	0.81982				0.19693	0.81078	0.19762	0.79668	0.19693	0.80321
		0.19217	0.83115	0.19117	0.8225	0.19117	0.82012				0.19704	0.81012	0.19778	0.7977	0.19704	0.80243
		0.19233	0.83152	0.19129	0.82205	0.19129	0.81982				0.19716	0.80975	0.19792	0.79647	0.19716	0.80203
		0.19248	0.83188	0.1914	0.8231	0.1914	0.82083				0.19731	0.80849	0.19807	0.7956	0.19731	0.80085
		0.1926	0.83143	0.19153	0.82274	0.19153	0.82043				0.19747	0.80816	0.19819	0.79429	0.19747	0.80072
		0.1927	0.83134	0.19164	0.82235	0.19164	0.82				0.1976	0.80777	0.19833	0.79377	0.1976	0.80037
		0.19281	0.8323	0.19176	0.82258	0.19176	0.82015				0.19775	0.80795	0.19843	0.79259	0.19775	0.80067
		0.19293	0.83264	0.19187	0.82263	0.19187	0.82062				0.19791	0.80805	0.19855	0.79265	0.19791	0.80095
		0.19304	0.83172	0.192	0.82306	0.192	0.82093				0.19803	0.80813	0.19866	0.79267	0.19803	0.8009
		0.19316	0.83159	0.19213	0.82253	0.19213	0.82052				0.19817	0.80836	0.1988	0.79195	0.19817	0.80113
		0.19331	0.8319	0.19227	0.82272	0.19227	0.82078				0.19831	0.8089	0.19891	0.79157	0.19831	0.80153
		0.1934	0.83259	0.19239	0.82266	0.19239	0.82074				0.19842	0.80785	0.19903	0.79089	0.19842	0.80017
		0.19351	0.83224	0.19251	0.82301	0.19251	0.82067				0.19852	0.80865	0.19915	0.79069	0.19852	0.80105
		0.19361	0.8323	0.19262	0.82398	0.19262	0.82181				0.19868	0.80767	0.19927	0.79093	0.19868	0.8002
		0.19374	0.83312	0.19275	0.8249	0.19275	0.82259				0.1988	0.80724	0.19942	0.79078	0.1988	0.79979
		0.1939	0.83352	0.1929	0.82503	0.1929	0.8229				0.1989	0.80579	0.19956	0.79073	0.1989	0.7983
		0.19404	0.83439	0.19301	0.82519	0.19301	0.82291				0.19901	0.80497	0.19971	0.79164	0.19901	0.79762
		0.19417	0.83491	0.19312	0.82557	0.19312	0.82318				0.19915	0.80425	0.19982	0.79129	0.19915	0.79707
		0.19428	0.83482	0.19323	0.82563	0.19323	0.82298				0.19931	0.80453	0.19998	0.79201	0.19931	0.7973
		0.19443	0.83535	0.19335	0.82457	0.19335	0.82214				0.19946	0.80457	0.20013	0.7921	0.19946	0.79734
		0.19456	0.83642	0.19347	0.82521	0.19347	0.82294				0.19959	0.80408	0.20027	0.79131	0.19959	0.79672
		0.19469	0.83575	0.19356	0.82466	0.19356	0.82219				0.19972	0.80497	0.2004	0.79097	0.19972	0.79747
		0.19478	0.83524	0.19371	0.82497	0.19371	0.82252				0.19987	0.80419	0.20052	0.79216	0.19987	0.79645
		0.19486	0.8363	0.19389	0.82561	0.19389	0.82312				0.19999	0.80418	0.20066	0.79186	0.19999	0.79677
		0.19503	0.83541	0.19403	0.82526	0.19403	0.82233				0.20013	0.80266	0.2008	0.79117	0.20013	0.79508
		0.19515	0.83582	0.19418	0.82635	0.19418	0.82336				0.20026	0.8028	0.20092	0.7914	0.20026	0.79493
		0.19529	0.83634	0.19428	0.82659	0.19428	0.82354				0.20043	0.80236	0.20104	0.79298	0.20043	0.79467
		0.19542	0.83729	0.19443	0.82736	0.19443	0.824				0.20052	0.80184	0.20114	0.79132	0.20052	0.7943
		0.19553	0.83741	0.19455	0.82736	0.19455	0.82384				0.20062	0.8016	0.20123	0.78979	0.20062	0.79425
		0.19566	0.83717	0.19465	0.82786	0.19465	0.82422				0.20073	0.79976	0.20135	0.78998	0.20073	0.79235
		0.1958	0.83816	0.19475	0.82798	0.19475	0.82441				0.20085	0.79896	0.20152	0.78961	0.20085	0.79184
		0.19595	0.83929	0.19487	0.82842	0.19487	0.8248				0.201	0.79832	0.20163	0.7896	0.201	0.7913
		0.19609	0.83923	0.19501	0.82875	0.19501	0.82535				0.20109	0.79858	0.20175	0.7901	0.20109	0.79166
		0.19622	0.83756	0.19513	0.8284	0.19513	0.82484				0.20121	0.79816	0.20188	0.7887	0.20121	0.79128
		0.19633	0.83717	0.19528	0.82965	0.19528	0.82623				0.20134	0.79858	0.20199	0.78921	0.20134	0.79179
		0.19645	0.83775	0.1954	0.83043	0.1954	0.8271				0.20145	0.79813	0.20212	0.78844	0.20145	0.79157
		0.19657	0.83662	0.19555	0.83067	0.19555	0.82727				0.20156	0.79835	0.20226	0.78879	0.20156	0.79213
		0.19666	0.83701	0.19566	0.83117	0.19566	0.82814				0.2017	0.7962	0.20237	0.78738	0.2017	0.78974
		0.19675	0.83633	0.1958	0.83161	0.1958	0.82861				0.20184	0.79589	0.20248	0.78639	0.20184	0.78929
		0.19689	0.83768	0.19593	0.83204	0.19593	0.82882				0.20195	0.79626	0.20262	0.7867	0.20195	0.78948
		0.19698	0.83871	0.19607	0.83234	0.19607	0.82907				0.2021	0.79487	0.20274	0.78555	0.2021	0.78796
		0.1971	0.83946	0.19622	0.83098	0.19622	0.82773				0.20223	0.79498	0.20287	0.78533	0.20223	0.78796
		0.19721	0.83964	0.19631	0.83022	0.19631	0.82694				0.20234	0.79602	0.203	0.78728	0.20234	0.78885
		0.19731	0.83997	0.1964	0.83073	0.1964	0.82742				0.20246	0.79564	0.20314	0.78778	0.20246	0.78832
		0.1974	0.8389	0.19651	0.83102	0.19651	0.82764				0.20258	0.7958	0.20325	0.78736	0.20258	0.78814
		0.19751	0.83787	0.19661	0.83022	0.19661	0.82675				0.20272	0.79686	0.20338	0.78743	0.20272	0.78918
		0.19765	0.8383	0.19671	0.83039	0.19671	0.82684				0.20287	0.79818	0.20349	0.78686	0.20287	0.79044
		0.1978	0.83803	0.19682	0.83072	0.19682	0.82727				0.20297	0.79922	0.20361	0.78671	0.20297	0.79136
		0.19797	0.83816	0.19692	0.83166	0.19692	0.82789				0.20309	0.79912	0.20373	0.78754	0.20309	0.79114
		0.19809	0.83858	0.19704	0.83158	0.19704	0.82832				0.20319	0.79891	0.20386	0.7885	0.20319	0.7908
		0.1982	0.83825	0.19716	0.83186	0.19716	0.82857				0.20331	0.79851	0.204	0.78792	0.20331	0.79015
		0.19834	0.83716	0.19727	0.83215	0.19727	0.82848				0.20343	0.79777	0.20414	0.78747	0.20343	0.78907
		0.19844	0.8365	0.19739	0.83152	0.19739	0.82849				0.20354	0.79718	0.20427	0.78938	0.20354	0.7886
		0.19858	0.83651	0.19749	0.83157	0.19749	0.82875				0.20364	0.79795	0.20441	0.79197	0.20364	0.78902
		0.1987	0.83662	0.19761	0.83225	0.19761	0.8292				0.20375	0.79867	0.20454	0.79288	0.20375	0.78985
		0.19881	0.8362	0.19773	0.83232	0.19773	0.82923				0.20387	0.79923	0.20464	0.79301	0.20387	0.79023
		0.19895	0.83562	0.19791	0.83164	0.19791	0.82873				0.20395	0.79964	0.20473	0.79323	0.20395	0.79057
		0.19911	0.83565	0.19805	0.8318	0.19805	0.82883				0.20407	0.79975	0.20483	0.79401	0.20407	0.79082
		0.19922	0.83564	0.19816	0.83213	0.19816	0.82917				0.20425	0.79867	0.20497	0.79424	0.20425	0.78989
		0.19932	0.83473	0.19827	0.83169	0.19827	0.82867				0.2044	0.79985	0.20507	0.79287	0.2044	0.79118
		0.19942	0.8345	0.19836	0.83228	0.19836	0.82936				0.20453	0.80053	0.20523	0.79269	0.20453	0.79158
		0.19955	0.83438	0.19847	0.8322	0.19847	0.82975				0.20464	0.8013	0.20534	0.79363	0.20464	0.79212
		0.19966	0.83415	0.19859	0.83239	0.19859	0.82979				0.20478	0.80189	0.20546	0.79324	0.20478	0.79284
		0.19977	0.83319	0.19871	0.83131	0.19871	0.82873				0.20493	0.80292	0.20558	0.7941	0.20493	0.79398
		0.19986	0.83284	0.19882	0.83161	0.19882	0.82877				0.20504	0.80407	0.20573	0.79467	0.20504	0.79498
		0.19995	0.83439	0.19891	0.83028	0.19891	0.82768				0.20514	0.80557	0.20586	0.7954	0.20514	0.79647
		0.20009	0.83435	0.19899	0.82974	0.19899	0.82726				0.20525	0.80526	0.206	0.79597	0.20525	0.79613
		0.2002	0.83515	0.19914	0.82926	0.19914	0.82704				0.20537	0.80616	0.2061	0.79707	0.20537	0.79691
		0.20031	0.83576	0.19926	0.82935	0.19926	0.82756				0.20549	0.80598	0.20622	0.79796	0.20549	0.79688
		0.2004	0.83613	0.19937	0.82861	0.19937	0.82677				0.2056	0.80652	0.20637	0.79888	0.2056	0.79749
		0.2005	0.83776	0.19946	0.828	0.19946	0.82626				0.20573	0.80773	0.2065	0.80065	0.20573	0.79863
		0.20061	0.83753	0.19956	0.82785	0.19956	0.82599				0.20586	0.80868	0.20659	0.802	0.20586	0.79924
		0.20073	0.83697	0.19967	0.82864	0.19967	0.82714				0.20598	0.80954	0.2067	0.80301	0.20598	0.79983
		0.20082	0.83761	0.19977	0.82929	0.19977	0.82793				0.2061	0.8099	0.20682	0.80352	0.2061	0.80054
		0.20093	0.83804	0.19993	0.82974	0.19993	0.82841				0.20625	0.81094	0.2069	0.80313	0.20625	0.80155
		0.20106	0.83792	0.20009	0.82995	0.20009	0.82892				0.20639	0.81198	0.20703	0.80422	0.20639	0.80295
		0.20118	0.83794	0.20022	0.83018	0.20022	0.82887				0.2065	0.81254	0.20712	0.80619	0.2065	0.80345
		0.20131	0.83746	0.2003	0.83056	0.2003	0.82928				0.20658	0.81399	0.20725	0.80709	0.20658	0.80462
		0.20143	0.83644	0.2004	0.82982	0.2004	0.82854				0.20668	0.81417	0.20736	0.80675	0.20668	0.80474
		0.20151	0.83756	0.20051	0.82952	0.20051	0.82812				0.2068	0.81505	0.20746	0.8062	0.2068	0.80564
		0.20162	0.83842	0.2006	0.82986	0.2006	0.82846				0.20691	0.81668	0.20758	0.8067	0.20691	0.80696
		0.20176	0.83846	0.20071	0.8299	0.20071	0.82868				0.20702	0.81802	0.20768	0.80835	0.20702	0.80807
		0.20186	0.83911	0.20086	0.83011	0.20086	0.82895				0.20712	0.81944	0.20781	0.80831	0.20712	0.80991
		0.20203	0.83908	0.20098	0.82898	0.20098	0.82766				0.20724	0.81976	0.20791	0.80884	0.20724	0.81035
		0.2022	0.83899	0.20112	0.82827	0.20112	0.82712				0.20735	0.82074	0.20803	0.81015	0.20735	0.8111
		0.20233	0.83917	0.20124	0.82918	0.20124	0.82816				0.20749	0.82155	0.20815	0.81111	0.20749	0.81166
		0.20243	0.83969	0.20136	0.82997	0.20136	0.82893				0.20761	0.8231	0.20827	0.81174	0.20761	0.8132
		0.20254	0.8396	0.20146	0.82984	0.20146	0.82919				0.20772	0.82544	0.20843	0.81078	0.20772	0.81537
		0.20266	0.84034	0.20157	0.82986	0.20157	0.82909				0.20786	0.826	0.20855	0.81221	0.20786	0.81574
		0.20278	0.84151	0.2017	0.83053	0.2017	0.82974				0.20796	0.82728	0.20865	0.81423	0.20796	0.81686
		0.2029	0.84106	0.20182	0.83216	0.20182	0.83139				0.20804	0.82844	0.20877	0.81539	0.20804	0.81786
		0.20301	0.84057	0.20197	0.83245	0.20197	0.83226				0.20814	0.82752	0.2089	0.81655	0.20814	0.81704
		0.20309	0.84042	0.20209	0.83258	0.20209	0.83257				0.20826	0.82757	0.20903	0.81621	0.20826	0.81701
		0.20319	0.8393	0.2022	0.83269	0.2022	0.83271				0.2084	0.82784	0.20917	0.81699	0.2084	0.81757
		0.20332	0.84015	0.2023	0.83244	0.2023	0.83225				0.20852	0.82917	0.20927	0.8168	0.20852	0.819
		0.2034	0.84056	0.20239	0.83228	0.20239	0.83224				0.20865	0.83033	0.20938	0.81751	0.20865	0.82029
		0.2035	0.84005	0.2025	0.83213	0.2025	0.83216				0.20881	0.8315	0.20951	0.81812	0.20881	0.82133
		0.20362	0.84041	0.20258	0.83199	0.20258	0.83199				0.20893	0.83154	0.20964	0.81915	0.20893	0.82164
		0.20375	0.84026	0.2027	0.83238	0.2027	0.83243				0.20902	0.83183	0.20973	0.81997	0.20902	0.82187
		0.20389	0.83993	0.20283	0.8316	0.20283	0.83119				0.20912	0.83184	0.20985	0.82242	0.20912	0.82193
		0.20402	0.83997	0.20294	0.83208	0.20294	0.83183				0.20928	0.83276	0.20996	0.82297	0.20928	0.82263
		0.20415	0.83975	0.20303	0.83135	0.20303	0.83136				0.20939	0.83414	0.21005	0.82411	0.20939	0.82392
		0.20424	0.84004	0.20315	0.83138	0.20315	0.83152				0.20947	0.83479	0.21014	0.8232	0.20947	0.82472
		0.20435	0.83962	0.20326	0.83172	0.20326	0.83198				0.20962	0.8359	0.21024	0.82455	0.20962	0.8261
		0.20447	0.84044	0.20337	0.8312	0.20337	0.83117				0.20971	0.83647	0.21035	0.82442	0.20971	0.8268
		0.20457	0.84152	0.20349	0.83061	0.20349	0.83053				0.20983	0.83714	0.21046	0.82483	0.20983	0.82748
		0.20468	0.84247	0.20358	0.83051	0.20358	0.83066				0.20992	0.83769	0.2106	0.82562	0.20992	0.82825
		0.2048	0.84255	0.20374	0.83095	0.20374	0.83088				0.21005	0.83698	0.21073	0.82643	0.21005	0.82738
		0.20491	0.84238	0.20389	0.83082	0.20389	0.83048				0.21017	0.83847	0.21084	0.82635	0.21017	0.82857
		0.20502	0.84356	0.20401	0.83142	0.20401	0.83105				0.21029	0.83924	0.21096	0.82645	0.21029	0.82926
		0.20513	0.84391	0.20412	0.83219	0.20412	0.83181				0.2104	0.83992	0.21107	0.82705	0.2104	0.83
		0.20526	0.84502	0.20421	0.83258	0.20421	0.83227				0.21054	0.83948	0.21119	0.82924	0.21054	0.82981
		0.20534	0.8448	0.20431	0.83392	0.20431	0.83368				0.21064	0.84042	0.2113	0.83	0.21064	0.83088
		0.20548	0.84528	0.2044	0.83373	0.2044	0.83413				0.21078	0.83909	0.21144	0.83037	0.21078	0.82943
		0.20558	0.84566	0.20449	0.83388	0.20449	0.83427				0.2109	0.83926	0.21156	0.83037	0.2109	0.82968
		0.20571	0.84586	0.20461	0.83443	0.20461	0.83476				0.21099	0.83984	0.21167	0.83082	0.21099	0.83026
		0.20581	0.84655	0.20472	0.8348	0.20472	0.8353				0.21111	0.84039	0.21179	0.8313	0.21111	0.83082
		0.20592	0.84672	0.20481	0.83492	0.20481	0.8354				0.21123	0.84128	0.21193	0.83025	0.21123	0.83191
		0.20603	0.84707	0.20492	0.83506	0.20492	0.83573				0.21133	0.84173	0.21203	0.83054	0.21133	0.83233
		0.20614	0.84789	0.20504	0.83585	0.20504	0.83674				0.21144	0.84147	0.21218	0.8298	0.21144	0.83223
		0.20626	0.8485	0.20515	0.83736	0.20515	0.83798				0.21158	0.84253	0.2123	0.83008	0.21158	0.83318
		0.20636	0.84864	0.20527	0.83681	0.20527	0.83721				0.21172	0.84205	0.21242	0.83058	0.21172	0.83259
		0.20646	0.8515	0.20539	0.83756	0.20539	0.83827				0.21181	0.84156	0.21254	0.83106	0.21181	0.83196
		0.20657	0.85177	0.20551	0.83857	0.20551	0.83921				0.21193	0.84178	0.21264	0.83169	0.21193	0.83228
		0.20667	0.85123	0.20564	0.8386	0.20564	0.83982				0.21206	0.84246	0.21276	0.83209	0.21206	0.8329
		0.20676	0.85271	0.20576	0.83936	0.20576	0.84068				0.21216	0.84345	0.21289	0.83241	0.21216	0.83406
		0.20686	0.85319	0.20587	0.83906	0.20587	0.84037				0.21225	0.84205	0.21299	0.83264	0.21225	0.83262
		0.207	0.85371	0.20599	0.84033	0.20599	0.84117				0.21232	0.842	0.21311	0.83239	0.21232	0.83256
		0.20712	0.85446	0.20608	0.8404	0.20608	0.84138				0.21246	0.84291	0.21324	0.83303	0.21246	0.83336
		0.20722	0.85478	0.20616	0.84191	0.20616	0.84333				0.21261	0.84255	0.21333	0.83368	0.21261	0.83294
		0.20731	0.85483	0.20626	0.84219	0.20626	0.84379				0.21271	0.84395	0.21346	0.83348	0.21271	0.83459
		0.2074	0.85452	0.20636	0.844	0.20636	0.84546				0.21281	0.8436	0.21358	0.83442	0.21281	0.83396
		0.20751	0.85442	0.20646	0.84428	0.20646	0.84568				0.2129	0.84354	0.21369	0.8346	0.2129	0.83388
		0.20762	0.85459	0.20657	0.84449	0.20657	0.84585				0.213	0.84333	0.21381	0.83395	0.213	0.83356
		0.20774	0.85585	0.20668	0.84556	0.20668	0.84702				0.21312	0.84316	0.2139	0.83331	0.21312	0.83343
		0.20784	0.85605	0.20676	0.84617	0.20676	0.84735				0.21326	0.84247	0.21398	0.83268	0.21326	0.83272
		0.20795	0.8575	0.20688	0.84601	0.20688	0.8472				0.2134	0.84224	0.21407	0.83214	0.2134	0.83233
		0.2081	0.85895	0.20701	0.84659	0.20701	0.84803				0.2135	0.84223	0.2142	0.83211	0.2135	0.83199
		0.20821	0.85963	0.20713	0.84606	0.20713	0.84726				0.2136	0.84255	0.2143	0.83252	0.2136	0.83229
		0.20832	0.86048	0.2072	0.84537	0.2072	0.84625				0.2137	0.84182	0.21441	0.83264	0.2137	0.83145
		0.20842	0.86035	0.20729	0.84545	0.20729	0.84648				0.2138	0.84278	0.21451	0.83428	0.2138	0.83216
		0.20854	0.85986	0.2074	0.84601	0.2074	0.84689				0.21388	0.84375	0.21462	0.83518	0.21388	0.83284
		0.20864	0.85965	0.20752	0.8464	0.20752	0.84711				0.21399	0.84386	0.21473	0.83628	0.21399	0.83281
		0.20872	0.8602	0.20765	0.84681	0.20765	0.8474				0.21411	0.84411	0.21482	0.83512	0.21411	0.83299
		0.20882	0.85931	0.20775	0.84773	0.20775	0.84807				0.21423	0.84501	0.21494	0.83494	0.21423	0.83376
		0.20892	0.85999	0.20787	0.84788	0.20787	0.8479				0.21435	0.84527	0.21507	0.83411	0.21435	0.83434
		0.20903	0.86028	0.20801	0.84948	0.20801	0.84929				0.21448	0.84572	0.21518	0.83364	0.21448	0.83463
		0.20913	0.86043	0.2081	0.85051	0.2081	0.85033				0.21458	0.84541	0.21529	0.83394	0.21458	0.83447
		0.20923	0.86042	0.20822	0.85138	0.20822	0.85129				0.2147	0.84503	0.21539	0.83409	0.2147	0.83399
		0.20933	0.85946	0.20833	0.85151	0.20833	0.85171				0.21478	0.84567	0.21549	0.83457	0.21478	0.83471
		0.20944	0.85949	0.20845	0.8516	0.20845	0.85153				0.2149	0.84509	0.21559	0.83503	0.2149	0.83401
		0.20953	0.85974	0.20854	0.85145	0.20854	0.85118				0.21498	0.84584	0.21568	0.83588	0.21498	0.83512
		0.20967	0.86105	0.20863	0.85182	0.20863	0.85184				0.21506	0.84631	0.21578	0.83608	0.21506	0.83573
		0.20979	0.86126	0.20873	0.85197	0.20873	0.85163				0.21516	0.84662	0.21589	0.83511	0.21516	0.83576
		0.20993	0.86189	0.20882	0.85249	0.20882	0.85182				0.21526	0.8459	0.216	0.83308	0.21526	0.8352
		0.21005	0.86228	0.20892	0.85248	0.20892	0.85165				0.21535	0.84517	0.21608	0.83284	0.21535	0.83423
		0.21012	0.86273	0.20902	0.8526	0.20902	0.85179				0.21548	0.84391	0.21618	0.83368	0.21548	0.83288
		0.21021	0.86262	0.2091	0.85378	0.2091	0.85274				0.21556	0.84423	0.21629	0.83367	0.21556	0.8332
		0.2103	0.86347	0.20918	0.85408	0.20918	0.85314				0.21568	0.84356	0.2164	0.83404	0.21568	0.83225
		0.21039	0.86323	0.20929	0.85505	0.20929	0.85423				0.21579	0.84341	0.21654	0.83402	0.21579	0.83199
		0.21052	0.86402	0.20941	0.85596	0.20941	0.85503				0.2159	0.84334	0.21671	0.83426	0.2159	0.83202
		0.21063	0.86466	0.20953	0.85554	0.20953	0.85428				0.21603	0.84228	0.21683	0.83496	0.21603	0.83097
		0.21073	0.86537	0.20964	0.85593	0.20964	0.85437				0.21617	0.84163	0.21695	0.83398	0.21617	0.83063
		0.21082	0.86553	0.20977	0.85639	0.20977	0.85475				0.21628	0.84168	0.21706	0.83423	0.21628	0.83042
		0.21093	0.86562	0.2099	0.85652	0.2099	0.85472				0.21641	0.8422	0.21717	0.83357	0.21641	0.83066
		0.21103	0.86664	0.21	0.85625	0.21	0.85471				0.21654	0.84224	0.21727	0.83263	0.21654	0.83055
		0.21115	0.8661	0.21009	0.85657	0.21009	0.85495				0.21664	0.84157	0.21737	0.83232	0.21664	0.82992
		0.21126	0.86641	0.21016	0.85642	0.21016	0.85483				0.21675	0.84228	0.21749	0.83169	0.21675	0.83048
		0.21137	0.86613	0.21027	0.85684	0.21027	0.85508				0.21687	0.84183	0.21757	0.83103	0.21687	0.83006
		0.21147	0.86616	0.21037	0.85709	0.21037	0.85521				0.21697	0.84236	0.21766	0.82934	0.21697	0.83042
		0.21156	0.86606	0.2105	0.85811	0.2105	0.85642				0.21705	0.84324	0.21779	0.82794	0.21705	0.83107
		0.21166	0.86569	0.2106	0.85846	0.2106	0.85651				0.21714	0.84294	0.2179	0.82731	0.21714	0.8308
		0.21178	0.86615	0.21069	0.85981	0.21069	0.85804				0.21728	0.8421	0.21801	0.8275	0.21728	0.83007
		0.21188	0.86697	0.21078	0.85967	0.21078	0.85757				0.21741	0.84205	0.2181	0.82705	0.21741	0.83031
		0.21199	0.86693	0.21089	0.85954	0.21089	0.85744				0.21751	0.84246	0.21822	0.82673	0.21751	0.83049
		0.21209	0.86673	0.21101	0.85997	0.21101	0.85791				0.21761	0.84262	0.21832	0.82695	0.21761	0.83041
		0.21217	0.86672	0.2111	0.86038	0.2111	0.85805				0.21772	0.84295	0.21842	0.82652	0.21772	0.83031
		0.21228	0.86641	0.21121	0.8603	0.21121	0.85803				0.21781	0.84289	0.21852	0.82672	0.21781	0.83027
		0.21243	0.86725	0.21132	0.85982	0.21132	0.85747				0.21792	0.84305	0.21861	0.82645	0.21792	0.83034
		0.21254	0.86851	0.21142	0.85954	0.21142	0.85742				0.21801	0.8428	0.21874	0.8266	0.21801	0.8301
		0.21262	0.86783	0.21155	0.8594	0.21155	0.85724				0.21811	0.84304	0.21883	0.82709	0.21811	0.83019
		0.21274	0.86744	0.21163	0.8602	0.21163	0.85835				0.21822	0.84216	0.21895	0.82836	0.21822	0.82939
		0.21284	0.86765	0.21173	0.86133	0.21173	0.85946				0.21832	0.84143	0.21905	0.82832	0.21832	0.8287
		0.21297	0.86725	0.21184	0.8612	0.21184	0.85937				0.2184	0.84072	0.21917	0.82922	0.2184	0.82768
		0.21307	0.86743	0.21195	0.86162	0.21195	0.85956				0.21851	0.84098	0.21927	0.82957	0.21851	0.82767
		0.21319	0.86793	0.21204	0.86229	0.21204	0.86021				0.2186	0.84166	0.21939	0.82948	0.2186	0.82853
		0.21329	0.8672	0.21215	0.86175	0.21215	0.85978				0.21874	0.842	0.21949	0.82882	0.21874	0.82883
		0.21338	0.86682	0.21227	0.861	0.21227	0.85952				0.21888	0.84171	0.21958	0.82754	0.21888	0.82837
		0.21346	0.86728	0.21237	0.86068	0.21237	0.8588				0.21899	0.84049	0.21968	0.82861	0.21899	0.82712
		0.21358	0.86713	0.21248	0.86126	0.21248	0.85958				0.21908	0.84121	0.21978	0.8284	0.21908	0.82781
		0.21367	0.86649	0.2126	0.86144	0.2126	0.85977				0.2192	0.84177	0.21989	0.82882	0.2192	0.8287
		0.21383	0.8663	0.21268	0.86105	0.21268	0.85949				0.21932	0.84057	0.21998	0.82828	0.21932	0.82757
		0.21394	0.86667	0.21278	0.86032	0.21278	0.85847				0.2194	0.84075	0.22007	0.82719	0.2194	0.82801
		0.21402	0.86644	0.2129	0.8604	0.2129	0.85849				0.2195	0.84138	0.22019	0.82649	0.2195	0.82865
		0.2141	0.86689	0.21299	0.86051	0.21299	0.85842				0.21958	0.8412	0.22034	0.82619	0.21958	0.82842
		0.21421	0.86777	0.2131	0.86096	0.2131	0.85909				0.21971	0.84028	0.22047	0.82675	0.21971	0.82726
		0.21433	0.86783	0.21322	0.86118	0.21322	0.85908				0.2198	0.83953	0.22057	0.82582	0.2198	0.82667
		0.21444	0.86776	0.21332	0.86109	0.21332	0.85906				0.21992	0.83908	0.22068	0.82616	0.21992	0.82613
		0.21452	0.86712	0.21343	0.86101	0.21343	0.859				0.22003	0.83842	0.22079	0.82607	0.22003	0.82519
		0.2146	0.86708	0.21355	0.86045	0.21355	0.85835				0.22015	0.83838	0.2209	0.82501	0.22015	0.82532
		0.21469	0.86781	0.21366	0.86073	0.21366	0.859				0.22026	0.83737	0.221	0.82391	0.22026	0.82431
		0.2148	0.86831	0.21376	0.86014	0.21376	0.85835				0.22037	0.83657	0.2211	0.82379	0.22037	0.8235
		0.21493	0.86904	0.21384	0.86057	0.21384	0.85892				0.22047	0.83578	0.2212	0.82261	0.22047	0.82288
		0.21501	0.86939	0.21393	0.86059	0.21393	0.85936				0.22056	0.83592	0.2213	0.82231	0.22056	0.82294
		0.21512	0.86986	0.21401	0.86057	0.21401	0.85953				0.22066	0.83577	0.22142	0.82134	0.22066	0.8226
		0.21522	0.86876	0.2141	0.86018	0.2141	0.85922				0.22079	0.83516	0.22152	0.8213	0.22079	0.82184
		0.21533	0.86846	0.21418	0.86088	0.21418	0.86017				0.2209	0.83469	0.22162	0.82091	0.2209	0.82133
		0.21544	0.8683	0.21429	0.86139	0.21429	0.86073				0.22102	0.83383	0.22171	0.82004	0.22102	0.82002
		0.21554	0.86807	0.21437	0.86072	0.21437	0.86012				0.22113	0.83402	0.22182	0.81966	0.22113	0.82003
		0.21565	0.86845	0.21447	0.86093	0.21447	0.8605				0.22125	0.83306	0.22192	0.81981	0.22125	0.81894
		0.21576	0.86867	0.21456	0.86057	0.21456	0.86039				0.22133	0.83219	0.222	0.81975	0.22133	0.81809
		0.21585	0.86991	0.21466	0.86088	0.21466	0.86081				0.22141	0.83122	0.2221	0.81922	0.22141	0.81718
		0.21592	0.87006	0.21478	0.86136	0.21478	0.86132				0.22149	0.83108	0.22222	0.81759	0.22149	0.81702
		0.21601	0.87044	0.21487	0.8605	0.21487	0.8604				0.2216	0.83047	0.22233	0.81817	0.2216	0.81655
		0.21613	0.87064	0.21496	0.86075	0.21496	0.86058				0.22169	0.83116	0.22243	0.81868	0.22169	0.81739
		0.21624	0.871	0.21507	0.86049	0.21507	0.86043				0.22178	0.83203	0.22254	0.81806	0.22178	0.81817
		0.21633	0.87054	0.2152	0.86085	0.2152	0.86079				0.2219	0.8316	0.22265	0.81738	0.2219	0.81791
		0.21642	0.87205	0.21532	0.86057	0.21532	0.86041				0.222	0.83157	0.22275	0.81789	0.222	0.81783
		0.2165	0.87212	0.21543	0.86129	0.21543	0.86117				0.22209	0.83218	0.22284	0.81809	0.22209	0.81852
		0.21661	0.87254	0.21555	0.8617	0.21555	0.86173				0.22218	0.8319	0.22297	0.81787	0.22218	0.81804
		0.21671	0.87267	0.21563	0.86206	0.21563	0.86191				0.2223	0.83301	0.22309	0.81825	0.2223	0.81905
		0.2168	0.87309	0.21571	0.8624	0.21571	0.86233				0.22243	0.83213	0.22318	0.81859	0.22243	0.81808
		0.21687	0.87291	0.21579	0.8637	0.21579	0.86373				0.22254	0.83372	0.22328	0.8178	0.22254	0.81956
		0.21696	0.87077	0.21589	0.8639	0.21589	0.86382				0.22267	0.83386	0.2234	0.81863	0.22267	0.81973
		0.21707	0.87125	0.21599	0.86368	0.21599	0.8634				0.22277	0.83422	0.22349	0.81759	0.22277	0.82029
		0.21717	0.87081	0.2161	0.86369	0.2161	0.86288				0.22285	0.8336	0.22358	0.81794	0.22285	0.81973
		0.21728	0.87068	0.21623	0.86331	0.21623	0.86226				0.22295	0.83272	0.22368	0.81859	0.22295	0.81883
		0.21739	0.8706	0.21631	0.86382	0.21631	0.8626				0.22304	0.83296	0.2238	0.81841	0.22304	0.81913
		0.21747	0.87029	0.21639	0.86299	0.21639	0.86198				0.22314	0.83245	0.22391	0.81853	0.22314	0.81858
		0.21756	0.87004	0.21649	0.86408	0.21649	0.86281				0.22324	0.83283	0.224	0.81942	0.22324	0.81919
		0.21764	0.87063	0.21658	0.86443	0.21658	0.86273				0.22333	0.83281	0.22411	0.81909	0.22333	0.8193
		0.21772	0.87055	0.21666	0.86452	0.21666	0.86251				0.22341	0.8318	0.22421	0.81886	0.22341	0.81817
		0.21781	0.87041	0.21678	0.86354	0.21678	0.86153				0.22351	0.83224	0.2243	0.81931	0.22351	0.81866
		0.21794	0.86999	0.2169	0.86329	0.2169	0.86146				0.22365	0.83279	0.2244	0.8188	0.22365	0.81927
		0.21806	0.86994	0.21701	0.86325	0.21701	0.86114				0.22376	0.83227	0.22453	0.81818	0.22376	0.81872
		0.21816	0.86988	0.2171	0.8629	0.2171	0.86082				0.22388	0.83245	0.22463	0.81722	0.22388	0.81878
		0.21827	0.87017	0.2172	0.86189	0.2172	0.86004				0.22396	0.83257	0.22474	0.81824	0.22396	0.81906
		0.21837	0.86955	0.21728	0.86289	0.21728	0.8609				0.22405	0.83344	0.22482	0.8197	0.22405	0.82011
		0.21846	0.86907	0.21737	0.86294	0.21737	0.86073				0.22413	0.83386	0.2249	0.81927	0.22413	0.82046
		0.21857	0.86902	0.21746	0.86269	0.21746	0.86037				0.2242	0.83405	0.22498	0.81938	0.2242	0.82069
		0.21868	0.86907	0.21756	0.86314	0.21756	0.86101				0.22432	0.83534	0.22509	0.82023	0.22432	0.8223
		0.21876	0.86851	0.21765	0.86269	0.21765	0.86066				0.2244	0.8341	0.22518	0.81866	0.2244	0.82127
		0.21885	0.86805	0.21775	0.86247	0.21775	0.8601				0.22448	0.83422	0.22528	0.81819	0.22448	0.82151
		0.21893	0.86773	0.21784	0.86218	0.21784	0.85975				0.22458	0.83468	0.22537	0.8173	0.22458	0.82203
		0.21903	0.86736	0.21794	0.86261	0.21794	0.86				0.2247	0.83449	0.22545	0.81676	0.2247	0.82209
		0.21912	0.86785	0.21804	0.86219	0.21804	0.8598				0.2248	0.83381	0.22555	0.81666	0.2248	0.82167
		0.21921	0.86681	0.21816	0.86278	0.21816	0.86011				0.22489	0.83422	0.22564	0.81628	0.22489	0.8224
		0.21932	0.86636	0.21827	0.862	0.21827	0.85943				0.22498	0.83401	0.22577	0.8158	0.22498	0.82219
		0.21944	0.86674	0.21835	0.86096	0.21835	0.85837				0.22509	0.83336	0.22585	0.81617	0.22509	0.82169
		0.21958	0.86643	0.21844	0.8607	0.21844	0.85792				0.22518	0.83269	0.22596	0.81678	0.22518	0.82103
		0.2197	0.86786	0.21853	0.86083	0.21853	0.85766				0.22526	0.83227	0.22607	0.81624	0.22526	0.82067
		0.2198	0.8671	0.21867	0.86128	0.21867	0.85812				0.22537	0.83219	0.22621	0.81524	0.22537	0.82058
		0.2199	0.86737	0.21878	0.86174	0.21878	0.85865				0.2255	0.83091	0.22631	0.81545	0.2255	0.81896
		0.22001	0.86663	0.21886	0.86136	0.21886	0.85866				0.22559	0.83091	0.2264	0.81548	0.22559	0.81893
		0.22008	0.86702	0.21895	0.8618	0.21895	0.85923				0.22569	0.83189	0.22647	0.81617	0.22569	0.81999
		0.22017	0.86651	0.21903	0.86171	0.21903	0.85939				0.22579	0.83162	0.22654	0.81638	0.22579	0.81968
		0.22027	0.8659	0.21911	0.86183	0.21911	0.85913				0.2259	0.83252	0.22662	0.81597	0.2259	0.82062
		0.22034	0.86554	0.21919	0.86218	0.21919	0.85955				0.22601	0.83443	0.22671	0.81549	0.22601	0.82237
		0.22041	0.86547	0.21929	0.86228	0.21929	0.86				0.2261	0.83432	0.22683	0.81523	0.2261	0.82217
		0.22051	0.86474	0.21939	0.86175	0.21939	0.85959				0.22621	0.83512	0.22696	0.81495	0.22621	0.82321
		0.22062	0.86493	0.21946	0.86072	0.21946	0.85859				0.22631	0.83523	0.22705	0.81454	0.22631	0.8234
		0.2207	0.86465	0.21955	0.85957	0.21955	0.8574				0.2264	0.83399	0.22718	0.81408	0.2264	0.82201
		0.22082	0.86436	0.21966	0.86052	0.21966	0.85822				0.22647	0.83541	0.22729	0.81294	0.22647	0.8236
		0.22091	0.8645	0.21977	0.86087	0.21977	0.8585				0.22657	0.83632	0.22742	0.81401	0.22657	0.82427
		0.221	0.8645	0.21989	0.86028	0.21989	0.85773				0.22671	0.83689	0.22753	0.81336	0.22671	0.82498
		0.2211	0.86429	0.21997	0.86034	0.21997	0.85769				0.22684	0.83636	0.22761	0.81372	0.22684	0.82463
		0.22122	0.86384	0.22006	0.86079	0.22006	0.8582				0.22694	0.8366	0.22769	0.8135	0.22694	0.82487
		0.22131	0.86375	0.22015	0.8599	0.22015	0.85748				0.22706	0.83676	0.22778	0.81285	0.22706	0.82518
		0.22141	0.86421	0.22025	0.8599	0.22025	0.85782				0.22713	0.83679	0.22788	0.81314	0.22713	0.82525
		0.22152	0.8643	0.22034	0.86029	0.22034	0.85859				0.22723	0.83837	0.22798	0.81414	0.22723	0.82644
		0.22161	0.86372	0.22042	0.85962	0.22042	0.85788				0.22735	0.83706	0.22808	0.81526	0.22735	0.82525
		0.22168	0.86358	0.22052	0.85992	0.22052	0.85804				0.22746	0.83765	0.22816	0.81627	0.22746	0.8261
		0.22179	0.86319	0.22061	0.85942	0.22061	0.85775				0.22755	0.83818	0.22828	0.81786	0.22755	0.82641
		0.22188	0.86299	0.2207	0.85904	0.2207	0.85742				0.22763	0.83909	0.22837	0.8185	0.22763	0.82734
		0.22197	0.86264	0.22078	0.86055	0.22078	0.85876				0.22771	0.84002	0.22847	0.81852	0.22771	0.82799
		0.22207	0.86247	0.22088	0.86028	0.22088	0.85877				0.22781	0.84104	0.22857	0.81859	0.22781	0.82894
		0.22216	0.86266	0.22098	0.86031	0.22098	0.85865				0.22791	0.83999	0.22866	0.81807	0.22791	0.82817
		0.22225	0.86296	0.22107	0.86032	0.22107	0.85837				0.22798	0.83902	0.22874	0.81924	0.22798	0.82728
		0.22234	0.8633	0.22117	0.8598	0.22117	0.85844				0.22807	0.839	0.22884	0.81855	0.22807	0.82733
		0.22246	0.86275	0.22128	0.85952	0.22128	0.85832				0.22819	0.83993	0.22893	0.81848	0.22819	0.82848
		0.22257	0.86222	0.22136	0.85982	0.22136	0.85851				0.22828	0.83949	0.22904	0.81936	0.22828	0.82802
		0.22268	0.86216	0.22146	0.85982	0.22146	0.85855				0.22837	0.83955	0.22914	0.81997	0.22837	0.82806
		0.22276	0.86176	0.22156	0.8592	0.22156	0.8577				0.22847	0.83979	0.22924	0.81854	0.22847	0.82859
		0.22284	0.86149	0.22169	0.85967	0.22169	0.85835				0.22855	0.84015	0.22931	0.81961	0.22855	0.82899
		0.22294	0.86152	0.2218	0.85963	0.2218	0.85831				0.22866	0.83972	0.22941	0.81879	0.22866	0.82869
		0.22302	0.86178	0.22191	0.85961	0.22191	0.85838				0.22879	0.83935	0.22952	0.81845	0.22879	0.82825
		0.2231	0.86147	0.22199	0.85839	0.22199	0.85744				0.22889	0.83813	0.22961	0.81802	0.22889	0.82707
		0.22318	0.86199	0.22207	0.85838	0.22207	0.85731				0.22898	0.83821	0.22972	0.81812	0.22898	0.82747
		0.22326	0.86231	0.22215	0.85834	0.22215	0.85707				0.22907	0.83766	0.22982	0.81868	0.22907	0.82657
		0.22334	0.86226	0.22225	0.85834	0.22225	0.85741				0.22917	0.83791	0.22993	0.81709	0.22917	0.82673
		0.22346	0.8625	0.22235	0.85704	0.22235	0.85608				0.22928	0.83684	0.23001	0.8166	0.22928	0.82576
		0.22359	0.86269	0.22246	0.85645	0.22246	0.85514				0.22938	0.83624	0.23011	0.81641	0.22938	0.82495
		0.22369	0.86278	0.22254	0.85556	0.22254	0.85403				0.22945	0.8358	0.23024	0.81585	0.22945	0.82451
		0.22378	0.86266	0.22261	0.85585	0.22261	0.85428				0.22956	0.83517	0.23034	0.81587	0.22956	0.82403
		0.22386	0.86299	0.2227	0.85532	0.2227	0.8538				0.22967	0.83448	0.23043	0.81612	0.22967	0.82326
		0.22397	0.86296	0.2228	0.85428	0.2228	0.85302				0.22976	0.83433	0.23052	0.81609	0.22976	0.82314
		0.22407	0.86346	0.22288	0.8536	0.22288	0.85238				0.22984	0.83523	0.23064	0.81586	0.22984	0.82411
		0.22415	0.86287	0.22296	0.85272	0.22296	0.85178				0.22992	0.8368	0.23073	0.81567	0.22992	0.82513
		0.22423	0.8627	0.22306	0.85273	0.22306	0.85182				0.23005	0.8374	0.23081	0.8158	0.23005	0.82567
		0.22431	0.86311	0.22317	0.85263	0.22317	0.85193				0.23017	0.83775	0.2309	0.81561	0.23017	0.82623
		0.2244	0.86289	0.22327	0.85294	0.22327	0.85234				0.23025	0.83683	0.231	0.81541	0.23025	0.82531
		0.22448	0.86247	0.22336	0.85166	0.22336	0.85098				0.23035	0.83694	0.23108	0.81499	0.23035	0.82544
		0.22455	0.86228	0.22346	0.85276	0.22346	0.85199				0.23045	0.8365	0.2312	0.81474	0.23045	0.82492
		0.22465	0.86212	0.22356	0.85215	0.22356	0.85146				0.23056	0.83555	0.23126	0.81422	0.23056	0.82386
		0.22474	0.86202	0.22366	0.85237	0.22366	0.8513				0.23067	0.83449	0.23134	0.81384	0.23067	0.82262
		0.22486	0.86184	0.22376	0.85162	0.22376	0.85026				0.23076	0.83409	0.23143	0.81386	0.23076	0.82218
		0.22499	0.86173	0.22387	0.85158	0.22387	0.85012				0.23086	0.83414	0.23152	0.81351	0.23086	0.82201
		0.2251	0.86211	0.22397	0.85081	0.22397	0.84942				0.23096	0.83347	0.23165	0.81385	0.23096	0.82129
		0.22517	0.86292	0.22408	0.85008	0.22408	0.84855				0.23102	0.83401	0.23175	0.81408	0.23102	0.82184
		0.22526	0.86255	0.22417	0.85053	0.22417	0.84916				0.2311	0.83474	0.23183	0.81556	0.2311	0.82281
		0.22534	0.86275	0.22425	0.85043	0.22425	0.8493				0.23118	0.83391	0.23194	0.81564	0.23118	0.82218
		0.22544	0.86301	0.22434	0.84977	0.22434	0.84893				0.23125	0.8345	0.23203	0.81781	0.23125	0.8226
		0.22554	0.8626	0.22443	0.84922	0.22443	0.84848				0.23133	0.83408	0.23214	0.8176	0.23133	0.82205
		0.22564	0.86238	0.22453	0.8488	0.22453	0.84839				0.23143	0.83412	0.23221	0.81772	0.23143	0.82196
		0.22573	0.86294	0.22462	0.84923	0.22462	0.84908				0.23151	0.83449	0.23231	0.81701	0.23151	0.82218
		0.22583	0.86288	0.22471	0.84986	0.22471	0.84988				0.2316	0.83523	0.2324	0.81648	0.2316	0.82293
		0.22592	0.86262	0.22481	0.84975	0.22481	0.84986				0.23168	0.83471	0.23252	0.81758	0.23168	0.82228
		0.22602	0.86382	0.22489	0.84925	0.22489	0.84962				0.23178	0.83424	0.23262	0.81712	0.23178	0.82177
		0.22611	0.86266	0.22501	0.84956	0.22501	0.84991				0.23189	0.83424	0.2327	0.81728	0.23189	0.82187
		0.22619	0.86398	0.2251	0.84927	0.2251	0.84962				0.23196	0.83262	0.23279	0.81719	0.23196	0.82005
		0.22628	0.86386	0.22518	0.84865	0.22518	0.84945				0.23205	0.83258	0.23289	0.81676	0.23205	0.82016
		0.22638	0.86366	0.22525	0.84894	0.22525	0.84969				0.23215	0.83169	0.23299	0.81674	0.23215	0.81927
		0.22649	0.86373	0.22534	0.84843	0.22534	0.84906				0.23226	0.83124	0.2331	0.8157	0.23226	0.81895
		0.22657	0.86415	0.22542	0.84855	0.22542	0.84883				0.23237	0.82946	0.23319	0.81593	0.23237	0.81738
		0.22666	0.86469	0.22549	0.84833	0.22549	0.84863				0.23247	0.82931	0.23327	0.81537	0.23247	0.81728
		0.22675	0.86381	0.22556	0.84803	0.22556	0.84866				0.23257	0.82949	0.23337	0.81618	0.23257	0.81735
		0.22683	0.8653	0.22566	0.84861	0.22566	0.84925				0.23269	0.82909	0.23346	0.81532	0.23269	0.81707
		0.22689	0.86561	0.22575	0.84965	0.22575	0.85035				0.23278	0.82908	0.23354	0.81402	0.23278	0.81695
		0.22699	0.86593	0.22585	0.85019	0.22585	0.85147				0.23286	0.82909	0.23363	0.81471	0.23286	0.81723
		0.22708	0.86678	0.22595	0.85097	0.22595	0.85266				0.23296	0.82979	0.23376	0.81408	0.23296	0.81787
		0.22717	0.86638	0.22604	0.85072	0.22604	0.85268				0.23305	0.82832	0.23385	0.81248	0.23305	0.81627
		0.22727	0.86633	0.22611	0.84975	0.22611	0.85187				0.23313	0.82935	0.23395	0.81214	0.23313	0.81713
		0.22735	0.86667	0.22619	0.84999	0.22619	0.85225				0.23322	0.82967	0.23406	0.81279	0.23322	0.81788
		0.22743	0.86695	0.22627	0.85038	0.22627	0.85262				0.23333	0.82919	0.23416	0.81125	0.23333	0.81752
		0.22752	0.86752	0.22634	0.85015	0.22634	0.85253				0.2334	0.8281	0.23423	0.81053	0.2334	0.8164
		0.22762	0.86834	0.22643	0.84957	0.22643	0.8524				0.23348	0.82817	0.23436	0.81027	0.23348	0.8165
		0.22772	0.8677	0.22651	0.85011	0.22651	0.853				0.23357	0.82841	0.23443	0.81135	0.23357	0.81718
		0.22781	0.86747	0.2266	0.85018	0.2266	0.85317				0.23368	0.82926	0.23451	0.80964	0.23368	0.81766
		0.22787	0.86786	0.2267	0.84897	0.2267	0.85215				0.23379	0.82847	0.23466	0.80773	0.23379	0.81696
		0.22796	0.8679	0.2268	0.84841	0.2268	0.85176				0.23388	0.828	0.23474	0.80797	0.23388	0.81659
		0.22808	0.86784	0.22689	0.84934	0.22689	0.85291				0.23398	0.82796	0.23481	0.80765	0.23398	0.81693
		0.22817	0.86768	0.22696	0.8497	0.22696	0.85302				0.23408	0.82791	0.23487	0.80629	0.23408	0.81706
		0.22825	0.86715	0.22704	0.84984	0.22704	0.85316				0.2342	0.82812	0.23497	0.80587	0.2342	0.81704
		0.22832	0.86756	0.22716	0.85039	0.22716	0.85378				0.23429	0.82828	0.23507	0.80623	0.23429	0.81716
		0.22842	0.8678	0.22725	0.85088	0.22725	0.85415				0.23439	0.82859	0.23516	0.80708	0.23439	0.81751
		0.22851	0.86822	0.22734	0.85021	0.22734	0.85371				0.23451	0.82848	0.23522	0.806	0.23451	0.81717
		0.2286	0.86864	0.22743	0.85032	0.22743	0.85399				0.2346	0.82846	0.23532	0.80504	0.2346	0.81683
		0.22869	0.87015	0.22751	0.84986	0.22751	0.85374				0.23467	0.82836	0.23541	0.80471	0.23467	0.81637
		0.22878	0.87062	0.22761	0.85058	0.22761	0.8543				0.23476	0.82832	0.23549	0.80604	0.23476	0.81624
		0.22886	0.87022	0.22771	0.85175	0.22771	0.85528				0.23482	0.8288	0.23559	0.80655	0.23482	0.81632
		0.22896	0.87177	0.22779	0.85194	0.22779	0.85539				0.23491	0.82957	0.23568	0.80591	0.23491	0.81693
		0.22908	0.8714	0.22787	0.85273	0.22787	0.85639				0.23499	0.82954	0.23576	0.80609	0.23499	0.81691
		0.22915	0.87171	0.22796	0.85244	0.22796	0.85634				0.23509	0.83024	0.23583	0.80651	0.23509	0.81791
		0.22922	0.8711	0.22805	0.85309	0.22805	0.85661				0.23517	0.8307	0.23593	0.80601	0.23517	0.81813
		0.22931	0.87152	0.22814	0.85361	0.22814	0.85673				0.23526	0.83121	0.23602	0.80591	0.23526	0.8184
		0.2294	0.87184	0.22822	0.85374	0.22822	0.85682				0.23535	0.83009	0.23615	0.80503	0.23535	0.81684
		0.22949	0.87193	0.22829	0.85493	0.22829	0.85806				0.23542	0.83066	0.23626	0.80549	0.23542	0.81726
		0.22957	0.8722	0.22838	0.85481	0.22838	0.85855				0.2355	0.83097	0.23635	0.80436	0.2355	0.81749
		0.22965	0.87246	0.2285	0.85483	0.2285	0.85872				0.2356	0.8299	0.23643	0.80403	0.2356	0.81648
		0.22973	0.87232	0.22861	0.85485	0.22861	0.85855				0.23569	0.83084	0.23651	0.80388	0.23569	0.81716
		0.22981	0.87265	0.22869	0.85532	0.22869	0.85866				0.23577	0.83082	0.23661	0.80364	0.23577	0.81693
		0.22991	0.87309	0.22878	0.85646	0.22878	0.85916				0.23586	0.83088	0.23671	0.80326	0.23586	0.81669
		0.23002	0.87403	0.22885	0.85756	0.22885	0.86032				0.23596	0.83239	0.23678	0.80375	0.23596	0.81806
		0.23012	0.87324	0.22895	0.85771	0.22895	0.86079				0.23605	0.83202	0.23688	0.80482	0.23605	0.81751
		0.2302	0.87242	0.22905	0.85816	0.22905	0.86105				0.23613	0.83216	0.23696	0.80361	0.23613	0.81755
		0.23029	0.87239	0.22913	0.8598	0.22913	0.86256				0.23625	0.83218	0.23704	0.80567	0.23625	0.8174
		0.23038	0.87221	0.22921	0.86013	0.22921	0.86329				0.23634	0.83302	0.23715	0.80601	0.23634	0.81772
		0.23048	0.87184	0.22932	0.85993	0.22932	0.86294				0.23643	0.83312	0.23723	0.80682	0.23643	0.81778
		0.23059	0.87172	0.22941	0.86172	0.22941	0.86486				0.23653	0.83359	0.23733	0.80742	0.23653	0.81794
		0.23068	0.87096	0.2295	0.86293	0.2295	0.86581				0.23659	0.83391	0.23742	0.80746	0.23659	0.81855
		0.23077	0.87085	0.2296	0.86357	0.2296	0.86594				0.23669	0.83357	0.23749	0.80807	0.23669	0.81873
		0.23085	0.87075	0.22969	0.86411	0.22969	0.86639				0.23677	0.83528	0.23759	0.80816	0.23677	0.82042
		0.23093	0.87089	0.22976	0.8641	0.22976	0.86631				0.23686	0.83539	0.23767	0.80788	0.23686	0.82045
		0.23102	0.87115	0.22984	0.86527	0.22984	0.86739				0.23696	0.83647	0.23774	0.80712	0.23696	0.82106
		0.2311	0.87079	0.22995	0.86555	0.22995	0.86734				0.23705	0.83646	0.23782	0.80659	0.23705	0.82067
		0.23121	0.87048	0.23003	0.86534	0.23003	0.8675				0.23716	0.8358	0.23789	0.80559	0.23716	0.82012
		0.23131	0.87085	0.23011	0.86513	0.23011	0.86685				0.23723	0.83484	0.23797	0.8051	0.23723	0.8189
		0.23137	0.87029	0.23021	0.86459	0.23021	0.86623				0.23734	0.83474	0.23806	0.80558	0.23734	0.81861
		0.23143	0.87015	0.23029	0.86463	0.23029	0.86658				0.23746	0.83557	0.23814	0.80548	0.23746	0.81944
		0.23151	0.87073	0.23037	0.86496	0.23037	0.86719				0.23753	0.83518	0.23825	0.80585	0.23753	0.81893
		0.23158	0.8709	0.23045	0.86532	0.23045	0.86694				0.23759	0.83372	0.23837	0.80708	0.23759	0.81744
		0.23168	0.87056	0.23054	0.8653	0.23054	0.86697				0.23767	0.83434	0.23851	0.80653	0.23767	0.81808
		0.23178	0.86961	0.23063	0.86521	0.23063	0.86719				0.23777	0.83393	0.23861	0.80575	0.23777	0.81741
		0.23189	0.86968	0.2307	0.86513	0.2307	0.86716				0.23787	0.83418	0.23869	0.80565	0.23787	0.81746
		0.23201	0.86906	0.23079	0.86391	0.23079	0.86583				0.23797	0.83502	0.23878	0.80473	0.23797	0.81822
		0.23211	0.86922	0.23089	0.86442	0.23089	0.8662				0.23806	0.83481	0.23887	0.80514	0.23806	0.81795
		0.23217	0.86907	0.23099	0.86463	0.23099	0.86608				0.23814	0.8351	0.23897	0.8054	0.23814	0.81845
		0.23223	0.86956	0.23105	0.86437	0.23105	0.8654				0.23822	0.83597	0.23905	0.80579	0.23822	0.81957
		0.23233	0.8691	0.23114	0.86394	0.23114	0.86474				0.23832	0.83517	0.23912	0.80671	0.23832	0.81852
		0.23242	0.86913	0.23124	0.86369	0.23124	0.86449				0.2384	0.83574	0.23921	0.80589	0.2384	0.81921
		0.23253	0.86982	0.23133	0.8642	0.23133	0.86453				0.2385	0.8349	0.23928	0.80686	0.2385	0.8182
		0.23262	0.86914	0.23142	0.86456	0.23142	0.86483				0.2386	0.83522	0.23935	0.80634	0.2386	0.81843
		0.23269	0.86874	0.2315	0.86428	0.2315	0.86454				0.23869	0.8351	0.23945	0.8037	0.23869	0.81823
		0.23276	0.8688	0.23157	0.86425	0.23157	0.86454				0.23879	0.83516	0.23952	0.80378	0.23879	0.81821
		0.23285	0.86962	0.23165	0.86366	0.23165	0.86366				0.23887	0.83582	0.23961	0.80382	0.23887	0.81868
		0.23296	0.86904	0.23174	0.8638	0.23174	0.86377				0.23897	0.83522	0.2397	0.8051	0.23897	0.81813
		0.23304	0.86942	0.23184	0.8638	0.23184	0.86345				0.23905	0.83614	0.23979	0.80427	0.23905	0.81901
		0.23313	0.86776	0.23192	0.86395	0.23192	0.86341				0.23913	0.83654	0.2399	0.80342	0.23913	0.81912
		0.23323	0.86744	0.232	0.86425	0.232	0.8637				0.23923	0.8343	0.23998	0.80346	0.23923	0.81701
		0.2333	0.86716	0.23209	0.86364	0.23209	0.86315				0.2393	0.83337	0.24006	0.80228	0.2393	0.81624
		0.23339	0.86716	0.23219	0.86379	0.23219	0.8632				0.23939	0.83206	0.24018	0.80194	0.23939	0.81457
		0.23348	0.86802	0.23228	0.8636	0.23228	0.86293				0.23949	0.83099	0.24027	0.8024	0.23949	0.81316
		0.23356	0.86758	0.23238	0.86466	0.23238	0.8639				0.23957	0.83106	0.24036	0.803	0.23957	0.81322
		0.23366	0.86762	0.23247	0.8637	0.23247	0.86315				0.23968	0.83192	0.24044	0.80217	0.23968	0.81383
		0.23376	0.8668	0.23255	0.86363	0.23255	0.86318				0.23976	0.83221	0.24055	0.80198	0.23976	0.81399
		0.23384	0.86583	0.23266	0.86293	0.23266	0.86281				0.23983	0.83197	0.24064	0.80296	0.23983	0.81357
		0.23389	0.8657	0.23276	0.86249	0.23276	0.86253				0.23993	0.83125	0.24074	0.80223	0.23993	0.81264
		0.23399	0.86513	0.23285	0.86223	0.23285	0.86244				0.24004	0.83034	0.24083	0.803	0.24004	0.81184
		0.23406	0.8648	0.23293	0.86232	0.23293	0.86278				0.24013	0.8307	0.24094	0.80339	0.24013	0.81225
		0.23417	0.86379	0.23301	0.86281	0.23301	0.86351				0.24023	0.82943	0.24105	0.80304	0.24023	0.81125
		0.23426	0.86423	0.23307	0.86188	0.23307	0.86261				0.24031	0.82767	0.24115	0.80328	0.24031	0.80937
		0.23436	0.86452	0.23314	0.86127	0.23314	0.8621				0.24039	0.828	0.24124	0.80262	0.24039	0.80899
		0.23444	0.86379	0.23323	0.86237	0.23323	0.8629				0.24048	0.82639	0.24131	0.80024	0.24048	0.80764
		0.23453	0.86416	0.2333	0.86289	0.2333	0.86344				0.24057	0.82619	0.2414	0.79947	0.24057	0.8081
		0.23461	0.86468	0.23338	0.86284	0.23338	0.86308				0.24065	0.82632	0.2415	0.79968	0.24065	0.80879
		0.2347	0.86445	0.23345	0.86258	0.23345	0.86301				0.24074	0.82562	0.24159	0.79894	0.24074	0.80828
		0.23478	0.86411	0.23351	0.86182	0.23351	0.86196				0.24083	0.82345	0.24169	0.79912	0.24083	0.80636
		0.23486	0.86514	0.2336	0.86088	0.2336	0.86081				0.24091	0.82207	0.24177	0.79728	0.24091	0.80522
		0.23493	0.86419	0.23369	0.86097	0.23369	0.86071				0.24101	0.8221	0.24186	0.79795	0.24101	0.80515
		0.23499	0.86398	0.23379	0.8601	0.23379	0.86021				0.24111	0.8203	0.24195	0.79607	0.24111	0.80333
		0.23506	0.86309	0.23388	0.85968	0.23388	0.86013				0.24119	0.82046	0.24202	0.79485	0.24119	0.80347
		0.23512	0.86316	0.23397	0.85913	0.23397	0.8592				0.24128	0.82018	0.2421	0.79462	0.24128	0.80325
		0.23521	0.86324	0.23407	0.85902	0.23407	0.85937				0.24139	0.81933	0.24217	0.79393	0.24139	0.80239
		0.23528	0.86321	0.23415	0.85859	0.23415	0.85912				0.24147	0.81958	0.24227	0.79551	0.24147	0.80245
		0.23535	0.8623	0.23424	0.85672	0.23424	0.85789				0.24154	0.81955	0.24235	0.79594	0.24154	0.80231
		0.23544	0.86209	0.23432	0.85626	0.23432	0.85773				0.24163	0.82019	0.24242	0.79488	0.24163	0.80301
		0.23554	0.86229	0.2344	0.85602	0.2344	0.85777				0.24172	0.81888	0.24249	0.79371	0.24172	0.80155
		0.23562	0.86113	0.23447	0.8554	0.23447	0.85768				0.2418	0.81993	0.24257	0.79357	0.2418	0.80294
		0.23571	0.86034	0.23456	0.85479	0.23456	0.85755				0.24189	0.82066	0.24268	0.79387	0.24189	0.80387
		0.23579	0.85987	0.23465	0.85361	0.23465	0.85616				0.24196	0.82074	0.24277	0.79234	0.24196	0.80409
		0.2359	0.85874	0.23475	0.8531	0.23475	0.85579				0.24205	0.82043	0.24286	0.79123	0.24205	0.804
		0.236	0.85867	0.23483	0.85214	0.23483	0.85465				0.24214	0.82078	0.24292	0.79098	0.24214	0.80426
		0.23609	0.85849	0.23489	0.85093	0.23489	0.8533				0.24221	0.82032	0.24302	0.79003	0.24221	0.80391
		0.23617	0.85742	0.23497	0.85061	0.23497	0.85328				0.24228	0.82108	0.24312	0.7886	0.24228	0.80425
		0.23625	0.85863	0.23503	0.85012	0.23503	0.85335				0.24236	0.82029	0.2432	0.78771	0.24236	0.80371
		0.23634	0.85845	0.23511	0.85012	0.23511	0.85325				0.24242	0.82005	0.24327	0.78752	0.24242	0.80347
		0.23642	0.858	0.2352	0.85053	0.2352	0.85291				0.24252	0.81958	0.24334	0.78688	0.24252	0.80267
		0.2365	0.85869	0.2353	0.84974	0.2353	0.85226				0.24261	0.81927	0.24343	0.78641	0.24261	0.80199
		0.23658	0.85918	0.23538	0.85036	0.23538	0.85263				0.24269	0.81819	0.24353	0.78557	0.24269	0.80091
		0.23667	0.85918	0.23546	0.8499	0.23546	0.85239				0.24278	0.81795	0.24361	0.78538	0.24278	0.80035
		0.23676	0.85874	0.23554	0.85028	0.23554	0.85236				0.24287	0.81681	0.24369	0.78507	0.24287	0.79902
		0.23685	0.85783	0.23563	0.84897	0.23563	0.8507				0.24296	0.81758	0.24377	0.78479	0.24296	0.79877
		0.23695	0.8577	0.23572	0.8477	0.23572	0.84957				0.24303	0.81716	0.24385	0.78476	0.24303	0.79754
		0.23704	0.85838	0.2358	0.84737	0.2358	0.84913				0.24312	0.81681	0.24394	0.78592	0.24312	0.79701
		0.23712	0.85841	0.2359	0.84673	0.2359	0.84859				0.24322	0.8164	0.24403	0.78542	0.24322	0.79644
		0.23722	0.85909	0.23598	0.84609	0.23598	0.84801				0.2433	0.81564	0.24412	0.78359	0.2433	0.79536
		0.23729	0.85906	0.23606	0.8465	0.23606	0.84895				0.24339	0.81482	0.24421	0.78311	0.24339	0.79447
		0.23735	0.85896	0.23615	0.84663	0.23615	0.84886				0.24349	0.81526	0.2443	0.78369	0.24349	0.79528
		0.23744	0.85864	0.23625	0.84774	0.23625	0.84956				0.24357	0.81492	0.24439	0.78341	0.24357	0.79493
		0.23752	0.85928	0.23632	0.84805	0.23632	0.85028				0.24364	0.81479	0.24447	0.78292	0.24364	0.79455
		0.23758	0.85976	0.23642	0.84812	0.23642	0.85036				0.24371	0.81518	0.24454	0.78182	0.24371	0.7949
		0.23767	0.85932	0.23651	0.84913	0.23651	0.85132				0.2438	0.81405	0.24461	0.78153	0.2438	0.79365
		0.23775	0.85938	0.23659	0.84946	0.23659	0.8515				0.24389	0.81362	0.24468	0.7814	0.24389	0.79312
		0.23783	0.85981	0.23667	0.85009	0.23667	0.8522				0.24396	0.81266	0.24478	0.78109	0.24396	0.79148
		0.23791	0.86052	0.23676	0.84935	0.23676	0.85151				0.24402	0.81275	0.24486	0.78164	0.24402	0.79153
		0.23798	0.86009	0.23683	0.8494	0.23683	0.85145				0.2441	0.81289	0.24497	0.78219	0.2441	0.79149
		0.23806	0.86035	0.23692	0.84885	0.23692	0.85076				0.24418	0.8133	0.24507	0.7826	0.24418	0.79201
		0.23813	0.86056	0.237	0.84801	0.237	0.84974				0.24427	0.81346	0.24517	0.78156	0.24427	0.79243
		0.23821	0.85948	0.23708	0.84818	0.23708	0.8499				0.24435	0.813	0.24526	0.78237	0.24435	0.7916
		0.23829	0.85927	0.23716	0.84877	0.23716	0.85043				0.24443	0.81344	0.24533	0.78385	0.24443	0.79227
		0.23838	0.8591	0.23721	0.84891	0.23721	0.85004				0.24451	0.81304	0.24541	0.78399	0.24451	0.79196
		0.23848	0.85907	0.23728	0.84894	0.23728	0.85011				0.24462	0.8132	0.24551	0.7836	0.24462	0.79209
		0.23858	0.85825	0.23734	0.8495	0.23734	0.85067				0.24473	0.81363	0.24558	0.78466	0.24473	0.79282
		0.23864	0.85756	0.2374	0.85026	0.2374	0.85114				0.24483	0.81421	0.24564	0.78444	0.24483	0.79315
		0.23871	0.85809	0.23748	0.85073	0.23748	0.85196				0.24491	0.8142	0.24571	0.78334	0.24491	0.79322
		0.23881	0.85852	0.23759	0.85069	0.23759	0.8518				0.245	0.81447	0.2458	0.78369	0.245	0.79338
		0.23887	0.859	0.23767	0.84972	0.23767	0.8509				0.2451	0.81503	0.2459	0.78264	0.2451	0.794
		0.23894	0.85912	0.23774	0.84944	0.23774	0.85001				0.24519	0.81504	0.24597	0.78287	0.24519	0.79468
		0.23904	0.85945	0.23782	0.84963	0.23782	0.85022				0.24527	0.81518	0.24606	0.78208	0.24527	0.79466
		0.23912	0.85962	0.2379	0.84937	0.2379	0.84959				0.24535	0.81609	0.24614	0.78215	0.24535	0.79588
		0.2392	0.85998	0.23798	0.84859	0.23798	0.84871				0.24542	0.81656	0.24622	0.78297	0.24542	0.79618
		0.23932	0.85953	0.23806	0.84827	0.23806	0.84835				0.2455	0.81535	0.24631	0.78198	0.2455	0.79411
		0.23941	0.85977	0.23813	0.84948	0.23813	0.84951				0.24559	0.81493	0.2464	0.78209	0.24559	0.79336
		0.23948	0.8594	0.23821	0.85018	0.23821	0.84989				0.2457	0.8142	0.2465	0.78214	0.2457	0.79252
		0.23956	0.85927	0.2383	0.85021	0.2383	0.8498				0.24578	0.81267	0.24657	0.78218	0.24578	0.79099
		0.23965	0.85932	0.2384	0.84976	0.2384	0.84965				0.24586	0.81283	0.24668	0.7821	0.24586	0.79137
		0.23973	0.85906	0.23848	0.84881	0.23848	0.84815				0.24593	0.81235	0.24677	0.78318	0.24593	0.79073
		0.23983	0.85844	0.23854	0.8493	0.23854	0.84863				0.246	0.81317	0.24684	0.78482	0.246	0.79155
		0.2399	0.85934	0.23864	0.84972	0.23864	0.84914				0.24609	0.81336	0.24694	0.78574	0.24609	0.79181
		0.23997	0.85912	0.23873	0.84885	0.23873	0.84831				0.24617	0.81413	0.24701	0.78575	0.24617	0.79261
		0.24004	0.85809	0.23881	0.84865	0.23881	0.84737				0.24626	0.81584	0.2471	0.7856	0.24626	0.79424
		0.24013	0.85794	0.23891	0.8489	0.23891	0.84735				0.24633	0.81599	0.24719	0.78448	0.24633	0.79382
		0.24022	0.85832	0.23898	0.8487	0.23898	0.84696				0.24641	0.81578	0.24728	0.78523	0.24641	0.79392
		0.24029	0.85912	0.23907	0.84945	0.23907	0.84697				0.24649	0.81655	0.24733	0.78623	0.24649	0.79465
		0.24035	0.85958	0.23916	0.84945	0.23916	0.84645				0.24658	0.81684	0.24741	0.78699	0.24658	0.79449
		0.24042	0.86068	0.23927	0.8507	0.23927	0.84723				0.24666	0.81654	0.24747	0.78819	0.24666	0.79404
		0.24049	0.8609	0.23937	0.84962	0.23937	0.84591				0.24677	0.81669	0.24754	0.78765	0.24677	0.79404
		0.24059	0.86163	0.23946	0.84918	0.23946	0.84579				0.24684	0.81787	0.24763	0.78816	0.24684	0.79459
		0.24069	0.86148	0.23953	0.84933	0.23953	0.84594				0.24692	0.81877	0.24769	0.78738	0.24692	0.79526
		0.24079	0.86194	0.23959	0.84939	0.23959	0.84622				0.24701	0.81835	0.2478	0.78546	0.24701	0.7949
		0.24086	0.86208	0.23968	0.84969	0.23968	0.84637				0.2471	0.81784	0.24791	0.78536	0.2471	0.7945
		0.24095	0.86155	0.23976	0.84927	0.23976	0.84605				0.24719	0.81772	0.24802	0.78533	0.24719	0.79436
		0.24105	0.86198	0.23985	0.84938	0.23985	0.8458				0.24726	0.81808	0.24811	0.78501	0.24726	0.79474
		0.24115	0.8627	0.23995	0.84927	0.23995	0.84562				0.24734	0.81841	0.24817	0.78551	0.24734	0.79505
		0.24123	0.8636	0.24002	0.84917	0.24002	0.84515				0.24741	0.81893	0.24824	0.78623	0.24741	0.79595
		0.24131	0.86275	0.24009	0.84944	0.24009	0.8457				0.2475	0.8176	0.24831	0.78751	0.2475	0.79454
		0.24139	0.8639	0.24016	0.85049	0.24016	0.84589				0.2476	0.81817	0.24839	0.78566	0.2476	0.79504
		0.24148	0.86443	0.24023	0.85064	0.24023	0.84593				0.24768	0.81792	0.24848	0.7857	0.24768	0.79441
		0.24155	0.86399	0.2403	0.85085	0.2403	0.84606				0.24777	0.81708	0.24856	0.7865	0.24777	0.79299
		0.24162	0.86424	0.24036	0.85159	0.24036	0.84697				0.24787	0.81657	0.24867	0.78706	0.24787	0.79255
		0.24167	0.86405	0.24044	0.85284	0.24044	0.84788				0.24795	0.81622	0.24876	0.78745	0.24795	0.79172
		0.24174	0.86396	0.2405	0.85265	0.2405	0.8472				0.24802	0.8168	0.24885	0.78691	0.24802	0.79237
		0.24182	0.863	0.2406	0.85218	0.2406	0.84672				0.24809	0.81763	0.24894	0.78775	0.24809	0.79321
		0.24191	0.86313	0.24068	0.85216	0.24068	0.84653				0.24815	0.81604	0.24904	0.78654	0.24815	0.79179
		0.242	0.86248	0.24077	0.85197	0.24077	0.84628				0.24823	0.81483	0.24912	0.78742	0.24823	0.79102
		0.24208	0.86163	0.24085	0.85149	0.24085	0.84579				0.24831	0.81467	0.2492	0.78763	0.24831	0.79084
		0.24217	0.86154	0.24094	0.85205	0.24094	0.84608				0.24839	0.81509	0.24929	0.78694	0.24839	0.79142
		0.24226	0.86111	0.24105	0.8523	0.24105	0.84609				0.24846	0.81456	0.24937	0.78622	0.24846	0.79087
		0.24234	0.86192	0.24112	0.85258	0.24112	0.84643				0.24855	0.81392	0.24945	0.78552	0.24855	0.79032
		0.24241	0.86175	0.2412	0.85316	0.2412	0.84638				0.24866	0.81307	0.24952	0.78531	0.24866	0.78932
		0.2425	0.86157	0.24126	0.85166	0.24126	0.84511				0.24877	0.8136	0.24959	0.78648	0.24877	0.78947
		0.24258	0.86129	0.24133	0.85209	0.24133	0.8463				0.24886	0.81337	0.24967	0.78446	0.24886	0.78941
		0.24265	0.86052	0.2414	0.85257	0.2414	0.84634				0.24893	0.81251	0.24975	0.78659	0.24893	0.78969
		0.24274	0.86143	0.24148	0.85088	0.24148	0.84509				0.249	0.81285	0.24981	0.78659	0.249	0.78991
		0.24285	0.86003	0.24156	0.85005	0.24156	0.84426				0.2491	0.81221	0.24989	0.78679	0.2491	0.78902
		0.24293	0.85861	0.24163	0.84926	0.24163	0.84372				0.24917	0.81135	0.24996	0.78629	0.24917	0.78781
		0.24301	0.85795	0.24171	0.8485	0.24171	0.84278				0.24924	0.81204	0.25005	0.78508	0.24924	0.78867
		0.24308	0.85789	0.24181	0.84827	0.24181	0.84263				0.24933	0.81267	0.25014	0.78476	0.24933	0.78949
		0.24315	0.85664	0.24189	0.84798	0.24189	0.84264				0.24943	0.81232	0.25021	0.78403	0.24943	0.78924
		0.24321	0.85714	0.24196	0.84822	0.24196	0.84322				0.2495	0.81216	0.25026	0.78277	0.2495	0.78904
		0.24328	0.8573	0.24204	0.84877	0.24204	0.84366				0.24959	0.81377	0.25034	0.78311	0.24959	0.79047
		0.24338	0.85696	0.24211	0.84821	0.24211	0.84327				0.24965	0.81464	0.25041	0.78249	0.24965	0.79119
		0.24349	0.85589	0.2422	0.84846	0.2422	0.84365				0.24973	0.81451	0.25049	0.78313	0.24973	0.79139
		0.24357	0.8551	0.24229	0.84756	0.24229	0.84309				0.24982	0.81454	0.2506	0.7835	0.24982	0.79136
		0.24365	0.85476	0.24237	0.84706	0.24237	0.84273				0.2499	0.81363	0.2507	0.78116	0.2499	0.79074
		0.24371	0.85494	0.24246	0.84742	0.24246	0.8431				0.24999	0.81304	0.25077	0.78018	0.24999	0.78999
		0.24378	0.8547	0.24254	0.84742	0.24254	0.84288				0.25007	0.8134	0.25087	0.77995	0.25007	0.79031
		0.24383	0.8544	0.24261	0.84729	0.24261	0.84291				0.25016	0.81373	0.25095	0.77851	0.25016	0.79049
		0.2439	0.85421	0.24269	0.847	0.24269	0.84256				0.25022	0.8127	0.25104	0.77804	0.25022	0.78908
		0.24399	0.85409	0.24279	0.84652	0.24279	0.84202				0.25031	0.81251	0.25113	0.77734	0.25031	0.78884
		0.24407	0.85452	0.24286	0.84683	0.24286	0.84243				0.2504	0.8123	0.25121	0.77662	0.2504	0.78821
		0.24415	0.85506	0.24292	0.8478	0.24292	0.84255				0.25048	0.81251	0.2513	0.77753	0.25048	0.78853
		0.24425	0.85567	0.24299	0.84805	0.24299	0.84304				0.25056	0.81221	0.25141	0.77714	0.25056	0.78823
		0.24434	0.85591	0.24306	0.84876	0.24306	0.8436				0.25064	0.81121	0.25149	0.77737	0.25064	0.78744
		0.24441	0.85679	0.24314	0.84826	0.24314	0.84293				0.25074	0.80925	0.25158	0.77784	0.25074	0.78541
		0.24451	0.85673	0.2432	0.84759	0.2432	0.84189				0.25083	0.80914	0.25168	0.7794	0.25083	0.78428
		0.24457	0.85649	0.24328	0.84748	0.24328	0.8421				0.2509	0.80864	0.25177	0.77862	0.2509	0.78361
		0.24464	0.85714	0.24339	0.84635	0.24339	0.8419				0.25096	0.80888	0.25184	0.77832	0.25096	0.78386
		0.24471	0.85718	0.24347	0.84666	0.24347	0.84218				0.25107	0.80906	0.25189	0.77721	0.25107	0.78368
		0.24477	0.85676	0.24356	0.84535	0.24356	0.8412				0.25114	0.80965	0.25197	0.77736	0.25114	0.78467
		0.24485	0.85767	0.24365	0.84512	0.24365	0.84126				0.2512	0.80969	0.25205	0.77685	0.2512	0.78461
		0.24492	0.85834	0.24373	0.84443	0.24373	0.84103				0.25128	0.81117	0.25215	0.77733	0.25128	0.78573
		0.245	0.85914	0.24377	0.84512	0.24377	0.84209				0.25135	0.81018	0.25221	0.77632	0.25135	0.78548
		0.24506	0.85919	0.24384	0.84649	0.24384	0.843				0.25142	0.81013	0.25229	0.77593	0.25142	0.78567
		0.24514	0.85991	0.24389	0.84657	0.24389	0.84318				0.25152	0.81026	0.25241	0.77479	0.25152	0.78616
		0.24521	0.86058	0.24399	0.84647	0.24399	0.84436				0.2516	0.80979	0.25248	0.77441	0.2516	0.786
		0.24528	0.86036	0.24408	0.84791	0.24408	0.84597				0.25167	0.80953	0.25255	0.77495	0.25167	0.78576
		0.24534	0.85997	0.24419	0.84822	0.24419	0.84544				0.25176	0.80956	0.25261	0.7752	0.25176	0.78596
		0.2454	0.8602	0.24428	0.84965	0.24428	0.84718				0.25184	0.8094	0.25267	0.77536	0.25184	0.78565
		0.24546	0.86042	0.24433	0.84928	0.24433	0.84705				0.25192	0.80887	0.25275	0.77589	0.25192	0.78489
		0.24555	0.86011	0.2444	0.84895	0.2444	0.8466				0.25198	0.81005	0.25286	0.77586	0.25198	0.78641
		0.24565	0.85972	0.24448	0.84815	0.24448	0.84595				0.25205	0.80831	0.25293	0.77613	0.25205	0.78481
		0.24573	0.85959	0.24457	0.84754	0.24457	0.84519				0.25215	0.80832	0.253	0.77563	0.25215	0.78505
		0.24583	0.85993	0.24464	0.84689	0.24464	0.84448				0.25224	0.80827	0.25308	0.77573	0.25224	0.78481
		0.24591	0.85917	0.2447	0.84678	0.2447	0.84399				0.25231	0.80814	0.25316	0.77687	0.25231	0.78494
		0.246	0.85885	0.24476	0.84736	0.24476	0.84462				0.25239	0.80844	0.25325	0.7763	0.25239	0.7855
		0.24609	0.85895	0.24482	0.84746	0.24482	0.84465				0.25245	0.80856	0.25334	0.77608	0.25245	0.78597
		0.24616	0.85764	0.24492	0.84811	0.24492	0.8454				0.25252	0.8084	0.25341	0.77627	0.25252	0.78607
		0.24623	0.8575	0.24498	0.84885	0.24498	0.84571				0.25259	0.80791	0.25347	0.77678	0.25259	0.78495
		0.2463	0.8585	0.24507	0.84989	0.24507	0.84639				0.25266	0.80831	0.25352	0.77725	0.25266	0.78582
		0.24635	0.8588	0.24515	0.85008	0.24515	0.84624				0.25275	0.8086	0.25361	0.77614	0.25275	0.78601
		0.24643	0.85907	0.24521	0.84989	0.24521	0.84639				0.25281	0.80872	0.25369	0.77584	0.25281	0.78609
		0.2465	0.85901	0.24529	0.84947	0.24529	0.84635				0.25288	0.80905	0.25379	0.77696	0.25288	0.78656
		0.24657	0.85928	0.24536	0.85008	0.24536	0.84665				0.25297	0.80897	0.25387	0.77571	0.25297	0.78599
		0.24665	0.85914	0.24545	0.8501	0.24545	0.84692				0.25305	0.80757	0.25395	0.77583	0.25305	0.78465
		0.24671	0.85907	0.24552	0.8496	0.24552	0.84575				0.25312	0.80833	0.25403	0.77591	0.25312	0.78498
		0.24679	0.85882	0.2456	0.84964	0.2456	0.84593				0.25322	0.80741	0.25412	0.7762	0.25322	0.78417
		0.2469	0.85808	0.24569	0.85031	0.24569	0.84651				0.2533	0.80746	0.25418	0.77604	0.2533	0.78422
		0.24698	0.85744	0.24579	0.85008	0.24579	0.84686				0.25337	0.80735	0.25425	0.77589	0.25337	0.78342
		0.24706	0.85698	0.24586	0.85052	0.24586	0.84717				0.25344	0.80848	0.25431	0.77624	0.25344	0.78495
		0.24714	0.85677	0.24593	0.85022	0.24593	0.84748				0.25351	0.80743	0.25437	0.77723	0.25351	0.78361
		0.24722	0.85688	0.24599	0.85022	0.24599	0.84707				0.25359	0.80646	0.25446	0.77624	0.25359	0.78192
		0.2473	0.85702	0.24607	0.8499	0.24607	0.84722				0.25369	0.80734	0.25453	0.77611	0.25369	0.78262
		0.24739	0.85663	0.24616	0.84834	0.24616	0.84567				0.25377	0.80828	0.2546	0.77637	0.25377	0.78344
		0.24747	0.85632	0.24622	0.84733	0.24622	0.84497				0.25387	0.80957	0.25467	0.77697	0.25387	0.78478
		0.24754	0.85544	0.24628	0.84777	0.24628	0.8454				0.25395	0.81031	0.25474	0.77838	0.25395	0.7854
		0.24763	0.85475	0.24638	0.84683	0.24638	0.8443				0.25404	0.8103	0.25485	0.77894	0.25404	0.78477
		0.24771	0.85495	0.24645	0.84774	0.24645	0.84523				0.2541	0.81095	0.25496	0.7801	0.2541	0.78503
		0.24778	0.85462	0.24652	0.84721	0.24652	0.84474				0.25415	0.81039	0.25502	0.77961	0.25415	0.78418
		0.24787	0.85338	0.2466	0.84691	0.2466	0.84452				0.25424	0.81182	0.25511	0.78042	0.25424	0.78567
		0.24793	0.85307	0.24667	0.84709	0.24667	0.84441				0.25434	0.81159	0.25519	0.77968	0.25434	0.78468
		0.24801	0.85333	0.24675	0.84628	0.24675	0.84356				0.25441	0.81123	0.25527	0.7796	0.25441	0.78391
		0.24809	0.854	0.24684	0.84549	0.24684	0.84279				0.25448	0.81166	0.25536	0.7807	0.25448	0.78435
		0.24819	0.85381	0.24692	0.84522	0.24692	0.84223				0.25457	0.81217	0.25543	0.77979	0.25457	0.78409
		0.24827	0.85378	0.24702	0.84544	0.24702	0.84221				0.25463	0.81211	0.25552	0.77966	0.25463	0.78357
		0.24834	0.85431	0.24708	0.84459	0.24708	0.842				0.25469	0.81236	0.25561	0.77924	0.25469	0.78383
		0.24841	0.85365	0.24714	0.84322	0.24714	0.84076				0.25476	0.81319	0.25568	0.77823	0.25476	0.78466
		0.24849	0.853	0.24722	0.84381	0.24722	0.84136				0.25486	0.81473	0.25576	0.77845	0.25486	0.78613
		0.24856	0.8522	0.2473	0.84329	0.2473	0.84073				0.25493	0.81399	0.25582	0.77793	0.25493	0.78586
		0.24862	0.85231	0.24737	0.84325	0.24737	0.8407				0.25501	0.81274	0.2559	0.77727	0.25501	0.78381
		0.2487	0.8525	0.24745	0.84376	0.24745	0.84072				0.2551	0.81337	0.25601	0.77766	0.2551	0.78417
		0.24877	0.85198	0.24754	0.84364	0.24754	0.8405				0.25517	0.81318	0.25609	0.77835	0.25517	0.7836
		0.24884	0.85167	0.24761	0.8433	0.24761	0.83947				0.25526	0.81373	0.25617	0.77698	0.25526	0.78409
		0.24891	0.85078	0.24768	0.84305	0.24768	0.83963				0.25534	0.81412	0.25623	0.77853	0.25534	0.78398
		0.24899	0.8504	0.24776	0.84385	0.24776	0.84047				0.25544	0.81357	0.25631	0.77894	0.25544	0.78364
		0.24907	0.84883	0.24782	0.84356	0.24782	0.8402				0.25553	0.81393	0.25639	0.77901	0.25553	0.78343
		0.24916	0.84926	0.24789	0.844	0.24789	0.84027				0.2556	0.81431	0.25646	0.77798	0.2556	0.78344
		0.24925	0.84778	0.24797	0.84345	0.24797	0.83976				0.25567	0.81446	0.25652	0.77781	0.25567	0.78325
		0.24934	0.84651	0.24804	0.84374	0.24804	0.83984				0.25577	0.81427	0.25659	0.77922	0.25577	0.78263
		0.24944	0.84646	0.24811	0.84339	0.24811	0.83906				0.25583	0.81469	0.25666	0.77863	0.25583	0.78326
		0.2495	0.84547	0.24817	0.84233	0.24817	0.8375				0.25591	0.81553	0.25674	0.77834	0.25591	0.78363
		0.24955	0.84488	0.24824	0.84176	0.24824	0.83743				0.256	0.81456	0.25683	0.77767	0.256	0.78261
		0.24962	0.84389	0.24832	0.84128	0.24832	0.83756				0.25606	0.81383	0.2569	0.77855	0.25606	0.78193
		0.24969	0.84301	0.24841	0.84224	0.24841	0.83825				0.25613	0.81414	0.25697	0.7781	0.25613	0.783
		0.24977	0.84212	0.24847	0.84193	0.24847	0.83763				0.2562	0.81544	0.25706	0.77866	0.2562	0.78354
		0.24983	0.8409	0.24854	0.84243	0.24854	0.83749				0.25628	0.81584	0.25714	0.77825	0.25628	0.78388
		0.2499	0.84169	0.24861	0.84169	0.24861	0.83711				0.25637	0.81569	0.25723	0.7783	0.25637	0.78393
		0.24999	0.8411	0.24868	0.84047	0.24868	0.83608				0.25644	0.8149	0.25731	0.77803	0.25644	0.78373
		0.25006	0.84145	0.24875	0.83985	0.24875	0.83562				0.2565	0.81451	0.25739	0.77944	0.2565	0.78369
		0.25012	0.84075	0.24883	0.83889	0.24883	0.83462				0.25658	0.8148	0.25747	0.77929	0.25658	0.78398
		0.25019	0.83982	0.2489	0.83818	0.2489	0.83409				0.25666	0.81498	0.25752	0.77943	0.25666	0.78458
		0.25026	0.83954	0.24898	0.83869	0.24898	0.83374				0.25676	0.81575	0.25761	0.77784	0.25676	0.78576
		0.25034	0.83896	0.24907	0.83776	0.24907	0.83167				0.25685	0.81753	0.25769	0.77913	0.25685	0.78769
		0.25042	0.83925	0.24914	0.83635	0.24914	0.8306				0.25695	0.81756	0.25776	0.77748	0.25695	0.78724
		0.2505	0.83825	0.24921	0.83665	0.24921	0.83023				0.25701	0.81696	0.25783	0.77643	0.25701	0.78657
		0.25057	0.83893	0.24929	0.83648	0.24929	0.83043				0.2571	0.8176	0.2579	0.77569	0.2571	0.78725
		0.25063	0.83967	0.24938	0.83578	0.24938	0.83016				0.25717	0.81904	0.25795	0.77434	0.25717	0.78835
		0.25072	0.83954	0.24945	0.83572	0.24945	0.82975				0.25724	0.81847	0.25804	0.77484	0.25724	0.78781
		0.25081	0.84078	0.24951	0.83514	0.24951	0.8292				0.25731	0.81773	0.25812	0.77299	0.25731	0.78645
		0.25089	0.84097	0.24957	0.83481	0.24957	0.82887				0.25739	0.81894	0.25821	0.77356	0.25739	0.78752
		0.25098	0.84053	0.24964	0.83302	0.24964	0.82687				0.25746	0.81872	0.25831	0.77569	0.25746	0.78753
		0.25104	0.83997	0.24971	0.83297	0.24971	0.82677				0.25753	0.81792	0.25839	0.77502	0.25753	0.78672
		0.2511	0.84045	0.24978	0.83304	0.24978	0.8268				0.25762	0.81691	0.25847	0.77541	0.25762	0.7852
		0.25117	0.84074	0.24987	0.83252	0.24987	0.82632				0.25769	0.81812	0.25854	0.7744	0.25769	0.78605
		0.25125	0.84097	0.24997	0.83242	0.24997	0.82598				0.25775	0.8185	0.25859	0.77253	0.25775	0.78616
		0.25131	0.84128	0.25005	0.8333	0.25005	0.82657				0.25783	0.81947	0.25866	0.77328	0.25783	0.78654
		0.25138	0.84113	0.2501	0.83281	0.2501	0.8261				0.25791	0.82025	0.25872	0.77327	0.25791	0.78732
		0.25144	0.84093	0.25016	0.83233	0.25016	0.82587				0.25798	0.81909	0.25882	0.77445	0.25798	0.78614
		0.25152	0.84101	0.25026	0.83229	0.25026	0.82554				0.25805	0.8189	0.25889	0.77622	0.25805	0.78582
		0.25162	0.84149	0.25035	0.83231	0.25035	0.82527				0.25812	0.81899	0.25897	0.77734	0.25812	0.78594
		0.25169	0.84303	0.25043	0.83274	0.25043	0.82545				0.2582	0.81823	0.25904	0.77748	0.2582	0.78513
		0.25178	0.84315	0.25051	0.83374	0.25051	0.82623				0.25828	0.81844	0.2591	0.77797	0.25828	0.78511
		0.25185	0.84378	0.25059	0.83292	0.25059	0.82615				0.25835	0.81813	0.25918	0.77677	0.25835	0.7842
		0.25194	0.84404	0.25065	0.83225	0.25065	0.82623				0.25841	0.81776	0.25926	0.77618	0.25841	0.78329
		0.25201	0.84442	0.25073	0.832	0.25073	0.82629				0.25847	0.81756	0.25934	0.77619	0.25847	0.78288
		0.25209	0.84396	0.2508	0.83135	0.2508	0.82598				0.25855	0.81732	0.2594	0.77632	0.25855	0.78244
		0.25218	0.84362	0.25087	0.83162	0.25087	0.8266				0.25864	0.81883	0.25948	0.77591	0.25864	0.78405
		0.25225	0.84489	0.25095	0.83132	0.25095	0.82582				0.25871	0.81997	0.25957	0.77547	0.25871	0.78439
		0.25231	0.84467	0.25102	0.8314	0.25102	0.82585				0.25879	0.82022	0.25965	0.7754	0.25879	0.78491
		0.25239	0.84499	0.2511	0.83065	0.2511	0.82528				0.25887	0.81972	0.25977	0.77555	0.25887	0.78477
		0.25246	0.84539	0.25116	0.83089	0.25116	0.82576				0.25895	0.81879	0.25986	0.77517	0.25895	0.78329
		0.25253	0.84518	0.25125	0.83179	0.25125	0.82694				0.25903	0.81947	0.25994	0.77564	0.25903	0.78376
		0.25261	0.84483	0.25133	0.83211	0.25133	0.8274				0.2591	0.818	0.26001	0.77427	0.2591	0.78248
		0.25267	0.84468	0.25142	0.83196	0.25142	0.82746				0.25918	0.8175	0.2601	0.77498	0.25918	0.78161
		0.25274	0.84588	0.2515	0.83173	0.2515	0.82851				0.25926	0.8167	0.26016	0.77496	0.25926	0.78033
		0.2528	0.84618	0.25157	0.83255	0.25157	0.82994				0.25934	0.81602	0.26024	0.77415	0.25934	0.77899
		0.25286	0.84547	0.25163	0.83318	0.25163	0.82954				0.25942	0.81525	0.2603	0.77405	0.25942	0.77867
		0.25294	0.84569	0.25171	0.83277	0.25171	0.82886				0.25954	0.81469	0.26036	0.77335	0.25954	0.77873
		0.253	0.84593	0.25178	0.83401	0.25178	0.83034				0.25962	0.81493	0.26043	0.77367	0.25962	0.77926
		0.25307	0.84667	0.25185	0.83318	0.25185	0.829				0.25968	0.81369	0.26051	0.77353	0.25968	0.77738
		0.25313	0.84733	0.25194	0.83299	0.25194	0.8285				0.25976	0.81422	0.26058	0.77297	0.25976	0.77806
		0.25321	0.84745	0.25201	0.83416	0.25201	0.82953				0.25983	0.81167	0.26068	0.7732	0.25983	0.77497
		0.25327	0.84845	0.25208	0.83482	0.25208	0.83041				0.25992	0.81237	0.26075	0.7718	0.25992	0.77591
		0.25334	0.84867	0.25213	0.83526	0.25213	0.8312				0.25999	0.81198	0.26083	0.77488	0.25999	0.7752
		0.25343	0.84884	0.25221	0.836	0.25221	0.83178				0.26007	0.81207	0.2609	0.77465	0.26007	0.77508
		0.2535	0.85015	0.25229	0.83564	0.25229	0.83127				0.26012	0.81228	0.26096	0.77292	0.26012	0.77464
		0.25359	0.85099	0.25235	0.83545	0.25235	0.83148				0.2602	0.81104	0.26102	0.77155	0.2602	0.7735
		0.25367	0.85195	0.25244	0.83506	0.25244	0.83146				0.26028	0.81044	0.26109	0.77062	0.26028	0.77218
		0.25377	0.85378	0.25251	0.83465	0.25251	0.83099				0.26036	0.81317	0.26119	0.76981	0.26036	0.77445
		0.25384	0.85382	0.2526	0.8355	0.2526	0.83226				0.26042	0.81288	0.26128	0.76923	0.26042	0.77402
		0.2539	0.85389	0.25266	0.83571	0.25266	0.8323				0.26051	0.81242	0.26136	0.76814	0.26051	0.77303
		0.25397	0.85327	0.25273	0.83604	0.25273	0.83281				0.26057	0.8114	0.26143	0.76842	0.26057	0.77188
		0.25403	0.85381	0.25281	0.83692	0.25281	0.8336				0.26064	0.81193	0.2615	0.76745	0.26064	0.77242
		0.25411	0.85442	0.25287	0.83746	0.25287	0.83375				0.2607	0.8105	0.26157	0.76581	0.2607	0.77092
		0.25418	0.85437	0.25294	0.83648	0.25294	0.83298				0.26076	0.80964	0.26163	0.76667	0.26076	0.76976
		0.25426	0.85462	0.25301	0.83654	0.25301	0.83298				0.26082	0.80984	0.2617	0.76583	0.26082	0.77047
		0.25432	0.85412	0.25307	0.83654	0.25307	0.83259				0.26088	0.80916	0.26177	0.76717	0.26088	0.76984
		0.25438	0.85376	0.25314	0.83578	0.25314	0.83179				0.26094	0.80907	0.26185	0.76662	0.26094	0.76932
		0.25446	0.85346	0.25323	0.83579	0.25323	0.83251				0.261	0.80808	0.26192	0.76641	0.261	0.7676
		0.25454	0.85392	0.25331	0.83573	0.25331	0.83246				0.26108	0.8083	0.26199	0.76702	0.26108	0.76783
		0.25461	0.85385	0.25338	0.83572	0.25338	0.83241				0.26116	0.80703	0.26205	0.7665	0.26116	0.7657
		0.2547	0.85399	0.25346	0.83609	0.25346	0.83251				0.26124	0.80675	0.26213	0.76606	0.26124	0.76473
		0.25477	0.85352	0.25352	0.83724	0.25352	0.83417				0.26131	0.80826	0.26223	0.76722	0.26131	0.7664
		0.25483	0.85323	0.25359	0.83712	0.25359	0.83409				0.26139	0.80938	0.2623	0.76879	0.26139	0.76765
		0.2549	0.85282	0.25366	0.83831	0.25366	0.83526				0.26146	0.80758	0.26237	0.77006	0.26146	0.76541
		0.25498	0.8533	0.25373	0.83946	0.25373	0.83554				0.26151	0.80672	0.26244	0.76923	0.26151	0.76408
		0.25505	0.85403	0.2538	0.83866	0.2538	0.83486				0.26158	0.80638	0.26251	0.76946	0.26158	0.76439
		0.25513	0.85437	0.25386	0.8396	0.25386	0.83504				0.26167	0.80584	0.26259	0.76808	0.26167	0.76378
		0.25521	0.85404	0.25393	0.8387	0.25393	0.83498				0.26174	0.80563	0.26269	0.76583	0.26174	0.76303
		0.25528	0.85413	0.25399	0.83848	0.25399	0.83501				0.26183	0.80522	0.26276	0.76621	0.26183	0.76286
		0.25538	0.85491	0.25407	0.83826	0.25407	0.83428				0.26191	0.80518	0.26284	0.76458	0.26191	0.76246
		0.25546	0.85528	0.25414	0.83791	0.25414	0.83409				0.26198	0.80508	0.26289	0.76489	0.26198	0.76241
		0.25553	0.85548	0.25421	0.83889	0.25421	0.83482				0.26205	0.80422	0.26297	0.76375	0.26205	0.76108
		0.25556	0.85528	0.25427	0.84017	0.25427	0.83602				0.26213	0.80489	0.26305	0.76261	0.26213	0.76203
		0.25563	0.85638	0.25434	0.84083	0.25434	0.83654				0.26221	0.80447	0.26314	0.76339	0.26221	0.76162
		0.25569	0.85652	0.2544	0.84043	0.2544	0.83634				0.2623	0.80443	0.26323	0.76209	0.2623	0.76134
		0.25577	0.85584	0.25446	0.84166	0.25446	0.83666				0.26238	0.80393	0.26332	0.76085	0.26238	0.76109
		0.25584	0.85629	0.25452	0.84237	0.25452	0.83742				0.26246	0.80303	0.26339	0.75959	0.26246	0.75936
		0.25591	0.85674	0.25458	0.84184	0.25458	0.83707				0.26255	0.80196	0.26346	0.7603	0.26255	0.75816
		0.25599	0.8573	0.25466	0.84271	0.25466	0.83786				0.26262	0.80118	0.26353	0.75967	0.26262	0.75734
		0.25606	0.85757	0.25472	0.84303	0.25472	0.83816				0.26269	0.8001	0.26359	0.75927	0.26269	0.75652
		0.25613	0.85718	0.25476	0.84342	0.25476	0.83837				0.26278	0.79921	0.26366	0.75889	0.26278	0.75476
		0.25619	0.85781	0.25482	0.84366	0.25482	0.83794				0.26286	0.79991	0.26374	0.75783	0.26286	0.75532
		0.25628	0.85816	0.2549	0.84441	0.2549	0.83907				0.26295	0.79964	0.26383	0.75811	0.26295	0.75444
		0.25633	0.85945	0.25497	0.84384	0.25497	0.83806				0.26305	0.79907	0.2639	0.75673	0.26305	0.75391
		0.25639	0.85892	0.25506	0.84382	0.25506	0.83798				0.26311	0.79977	0.26399	0.75589	0.26311	0.75474
		0.25646	0.85927	0.25514	0.84408	0.25514	0.83785				0.26317	0.79879	0.26409	0.75503	0.26317	0.75417
		0.25653	0.85904	0.25522	0.84385	0.25522	0.83712				0.26324	0.79895	0.26415	0.75415	0.26324	0.75446
		0.25659	0.85983	0.2553	0.8434	0.2553	0.83684				0.26331	0.79918	0.26423	0.75343	0.26331	0.75457
		0.25665	0.85939	0.25538	0.84303	0.25538	0.83646				0.26338	0.8001	0.26431	0.75312	0.26338	0.75629
		0.25674	0.85936	0.25546	0.84271	0.25546	0.83655				0.26346	0.79889	0.26436	0.75308	0.26346	0.75502
		0.25682	0.85944	0.25554	0.84402	0.25554	0.83724				0.26351	0.79864	0.26442	0.75214	0.26351	0.75519
		0.2569	0.85996	0.25561	0.844	0.25561	0.83639				0.26358	0.79875	0.26448	0.75322	0.26358	0.75626
		0.25698	0.86	0.25568	0.84456	0.25568	0.83612				0.26365	0.7986	0.26455	0.75261	0.26365	0.75586
		0.25705	0.86039	0.25573	0.84422	0.25573	0.83545				0.26373	0.7985	0.26461	0.75149	0.26373	0.7548
		0.25712	0.86059	0.25582	0.84401	0.25582	0.83553				0.2638	0.79793	0.26467	0.75051	0.2638	0.75477
		0.25719	0.86173	0.25589	0.84309	0.25589	0.8355				0.26388	0.79758	0.26474	0.74964	0.26388	0.7541
		0.25726	0.86078	0.25596	0.84339	0.25596	0.83565				0.26396	0.79689	0.26481	0.74833	0.26396	0.7532
		0.25734	0.86144	0.25603	0.84413	0.25603	0.83624				0.26403	0.79708	0.26487	0.74717	0.26403	0.75296
		0.2574	0.86115	0.2561	0.8449	0.2561	0.83645				0.26408	0.79826	0.26495	0.74675	0.26408	0.75383
		0.25748	0.86086	0.25617	0.845	0.25617	0.8363				0.26414	0.7977	0.26502	0.74737	0.26414	0.75345
		0.25755	0.86218	0.25624	0.84436	0.25624	0.83589				0.26422	0.79831	0.26509	0.74813	0.26422	0.75374
		0.25762	0.86268	0.25632	0.84367	0.25632	0.83586				0.26428	0.79775	0.26516	0.74923	0.26428	0.75283
		0.25768	0.8629	0.25638	0.84372	0.25638	0.83647				0.26433	0.79655	0.26523	0.74793	0.26433	0.75077
		0.25775	0.86291	0.25643	0.84462	0.25643	0.83653				0.26439	0.79618	0.2653	0.74642	0.26439	0.74973
		0.25781	0.86299	0.2565	0.84475	0.2565	0.83752				0.26447	0.7969	0.26537	0.74676	0.26447	0.75066
		0.25788	0.86338	0.25657	0.8449	0.25657	0.83729				0.26454	0.79653	0.26546	0.74841	0.26454	0.75033
		0.25796	0.86307	0.25665	0.84526	0.25665	0.83693				0.2646	0.79532	0.26553	0.74906	0.2646	0.7483
		0.25804	0.86288	0.25674	0.84459	0.25674	0.83686				0.26468	0.79462	0.26557	0.74891	0.26468	0.74683
		0.25811	0.86208	0.25682	0.8442	0.25682	0.83635				0.26474	0.7946	0.26566	0.749	0.26474	0.74721
		0.25819	0.8615	0.25691	0.84448	0.25691	0.83674				0.26483	0.7932	0.26572	0.7503	0.26483	0.74538
		0.25826	0.86048	0.25698	0.84594	0.25698	0.83804				0.26492	0.7932	0.26578	0.74733	0.26492	0.74462
		0.25832	0.86048	0.25706	0.84537	0.25706	0.83741				0.26499	0.79358	0.26585	0.74667	0.26499	0.7454
		0.25838	0.86004	0.25713	0.84573	0.25713	0.83754				0.26507	0.79309	0.26591	0.747	0.26507	0.74451
		0.25845	0.85995	0.25718	0.84545	0.25718	0.83778				0.26514	0.79237	0.266	0.74752	0.26514	0.7437
		0.25851	0.86023	0.25725	0.84511	0.25725	0.83764				0.26519	0.79204	0.26608	0.74866	0.26519	0.74376
		0.25858	0.8602	0.25731	0.845	0.25731	0.83762				0.26526	0.79161	0.26616	0.74894	0.26526	0.74383
		0.25865	0.85979	0.25737	0.84478	0.25737	0.83736				0.26533	0.79107	0.26624	0.74939	0.26533	0.74291
		0.25871	0.86044	0.25743	0.84543	0.25743	0.83813				0.2654	0.79156	0.26631	0.74895	0.2654	0.74252
		0.25876	0.86098	0.25749	0.84618	0.25749	0.83902				0.26548	0.79188	0.26638	0.7479	0.26548	0.74344
		0.25883	0.86094	0.25755	0.84629	0.25755	0.83918				0.26556	0.79112	0.26643	0.74677	0.26556	0.74201
		0.25891	0.86028	0.25761	0.84543	0.25761	0.83857				0.26564	0.79134	0.26648	0.74613	0.26564	0.74148
		0.25898	0.86035	0.25768	0.84415	0.25768	0.8374				0.2657	0.79141	0.26656	0.74673	0.2657	0.74113
		0.25906	0.86001	0.25776	0.84296	0.25776	0.83667				0.26575	0.79074	0.26661	0.74573	0.26575	0.73996
		0.25912	0.85942	0.25783	0.84271	0.25783	0.8358				0.26582	0.79086	0.26669	0.74678	0.26582	0.74017
		0.2592	0.85886	0.25791	0.84213	0.25791	0.8352				0.26588	0.79122	0.26676	0.74598	0.26588	0.74039
		0.25928	0.85905	0.25798	0.84166	0.25798	0.83522				0.26595	0.79208	0.26683	0.74428	0.26595	0.74076
		0.25935	0.85939	0.25805	0.84191	0.25805	0.83493				0.26604	0.79033	0.26692	0.74186	0.26604	0.73891
		0.25943	0.85855	0.25814	0.84207	0.25814	0.8358				0.26612	0.78999	0.267	0.74168	0.26612	0.73905
		0.25951	0.85818	0.25823	0.84197	0.25823	0.8363				0.26618	0.79024	0.2671	0.74108	0.26618	0.73916
		0.25958	0.85785	0.25831	0.84267	0.25831	0.83796				0.26625	0.78948	0.26717	0.73974	0.26625	0.73721
		0.25964	0.85819	0.25839	0.84245	0.25839	0.83823				0.26633	0.78946	0.26726	0.73908	0.26633	0.737
		0.25972	0.85803	0.25845	0.84241	0.25845	0.83825				0.2664	0.78894	0.26732	0.73887	0.2664	0.73607
		0.25979	0.85814	0.25852	0.8432	0.25852	0.83886				0.26648	0.78885	0.26739	0.73788	0.26648	0.73603
		0.25987	0.85793	0.25859	0.84378	0.25859	0.8396				0.26657	0.78874	0.26745	0.73757	0.26657	0.73657
		0.25996	0.85722	0.25865	0.8433	0.25865	0.83906				0.26666	0.78838	0.26752	0.73746	0.26666	0.73665
		0.26005	0.85664	0.25871	0.84302	0.25871	0.83857				0.26675	0.78852	0.26758	0.74045	0.26675	0.73771
		0.26011	0.85709	0.25876	0.84322	0.25876	0.83854				0.26684	0.78844	0.26767	0.73962	0.26684	0.73697
		0.26017	0.85719	0.25881	0.84362	0.25881	0.83916				0.26691	0.78861	0.26774	0.74036	0.26691	0.73671
		0.26024	0.85754	0.25886	0.84341	0.25886	0.83911				0.26698	0.78782	0.26781	0.74018	0.26698	0.735
		0.26031	0.85734	0.25893	0.84359	0.25893	0.83911				0.26704	0.78839	0.26787	0.73915	0.26704	0.73568
		0.26039	0.85668	0.25901	0.8435	0.25901	0.83989				0.2671	0.7874	0.26793	0.73804	0.2671	0.73466
		0.26045	0.85729	0.2591	0.84211	0.2591	0.8385				0.26716	0.78791	0.26801	0.73658	0.26716	0.7357
		0.26054	0.85744	0.25918	0.84257	0.25918	0.83869				0.26723	0.7878	0.26808	0.7386	0.26723	0.73505
		0.26061	0.85769	0.25924	0.84241	0.25924	0.83802				0.2673	0.78766	0.26817	0.73638	0.2673	0.73481
		0.26067	0.85678	0.2593	0.84122	0.2593	0.83706				0.26735	0.78759	0.26827	0.73679	0.26735	0.73516
		0.26072	0.85587	0.25936	0.84164	0.25936	0.83746				0.26741	0.78742	0.26835	0.73554	0.26741	0.73552
		0.26078	0.85513	0.25942	0.8414	0.25942	0.83667				0.2675	0.78876	0.26843	0.73578	0.2675	0.73661
		0.26085	0.85488	0.25951	0.84142	0.25951	0.83727				0.26756	0.78977	0.26852	0.73603	0.26756	0.73787
		0.2609	0.85429	0.2596	0.84198	0.2596	0.8371				0.26762	0.78668	0.26857	0.73492	0.26762	0.73443
		0.26097	0.85548	0.25967	0.84178	0.25967	0.83633				0.2677	0.78626	0.26864	0.73602	0.2677	0.73422
		0.26104	0.85542	0.25974	0.84083	0.25974	0.83533				0.26777	0.78551	0.26871	0.73509	0.26777	0.73347
		0.26111	0.8554	0.25983	0.83952	0.25983	0.83411				0.26784	0.7856	0.26878	0.734	0.26784	0.73346
		0.26117	0.85473	0.2599	0.83869	0.2599	0.83352				0.26792	0.78474	0.26887	0.73492	0.26792	0.73205
		0.26124	0.85356	0.25996	0.83863	0.25996	0.83391				0.26798	0.78649	0.26894	0.73484	0.26798	0.73367
		0.26132	0.85412	0.26003	0.83858	0.26003	0.83426				0.26805	0.78667	0.26899	0.73412	0.26805	0.73411
		0.26142	0.8536	0.26011	0.83811	0.26011	0.83415				0.26814	0.7878	0.26905	0.73504	0.26814	0.73518
		0.26149	0.85419	0.26017	0.83751	0.26017	0.83421				0.26823	0.78765	0.26912	0.73433	0.26823	0.73474
		0.26156	0.85379	0.26024	0.83777	0.26024	0.83472				0.2683	0.7887	0.2692	0.73529	0.2683	0.73641
		0.26163	0.85476	0.2603	0.83654	0.2603	0.83351				0.26836	0.78797	0.26926	0.73444	0.26836	0.73602
		0.26171	0.85494	0.26036	0.83669	0.26036	0.83357				0.26844	0.78796	0.26932	0.73299	0.26844	0.73632
		0.26178	0.85491	0.26043	0.83622	0.26043	0.83386				0.26852	0.78728	0.26937	0.73346	0.26852	0.73684
		0.26184	0.85439	0.26051	0.83638	0.26051	0.83451				0.26859	0.78833	0.26942	0.73322	0.26859	0.73839
		0.2619	0.85417	0.26057	0.83592	0.26057	0.83361				0.26868	0.78734	0.2695	0.7324	0.26868	0.73762
		0.26195	0.85457	0.26064	0.83638	0.26064	0.8341				0.26877	0.78642	0.26956	0.73202	0.26877	0.73643
		0.26201	0.85515	0.26071	0.83519	0.26071	0.83295				0.26884	0.78704	0.26965	0.73049	0.26884	0.73716
		0.26208	0.85499	0.26078	0.83469	0.26078	0.83273				0.26892	0.78714	0.26974	0.73138	0.26892	0.73724
		0.26214	0.85387	0.26083	0.83497	0.26083	0.83326				0.26897	0.78779	0.26981	0.7293	0.26897	0.73679
		0.2622	0.85394	0.26089	0.8348	0.26089	0.83336				0.26905	0.78764	0.26989	0.73008	0.26905	0.73634
		0.26227	0.85362	0.26098	0.83524	0.26098	0.83299				0.26912	0.78865	0.26997	0.73023	0.26912	0.73742
		0.26234	0.85402	0.26104	0.83594	0.26104	0.83368				0.26916	0.78931	0.27004	0.72951	0.26916	0.73768
		0.2624	0.85335	0.26113	0.83692	0.26113	0.8347				0.26921	0.78853	0.2701	0.72924	0.26921	0.73673
		0.26246	0.85368	0.26119	0.83789	0.26119	0.8352				0.26928	0.788	0.27016	0.72873	0.26928	0.73609
		0.26251	0.85427	0.26125	0.83779	0.26125	0.8352				0.26936	0.78829	0.27024	0.73066	0.26936	0.73613
		0.26258	0.85409	0.26132	0.83708	0.26132	0.83465				0.26942	0.78726	0.27031	0.73135	0.26942	0.73545
		0.26266	0.85337	0.26138	0.8376	0.26138	0.83564				0.2695	0.78702	0.27039	0.72943	0.2695	0.73516
		0.26273	0.8533	0.26146	0.83756	0.26146	0.83556				0.26956	0.78749	0.27046	0.72847	0.26956	0.73578
		0.26281	0.85367	0.26153	0.83709	0.26153	0.8362				0.26962	0.78795	0.27055	0.72929	0.26962	0.73578
		0.26289	0.85396	0.2616	0.83645	0.2616	0.83578				0.2697	0.7888	0.27062	0.72982	0.2697	0.73774
		0.26295	0.85346	0.26167	0.83679	0.26167	0.83609				0.26979	0.78766	0.27069	0.72922	0.26979	0.73635
		0.26302	0.85297	0.26171	0.83629	0.26171	0.83508				0.26986	0.7884	0.27077	0.72868	0.26986	0.73648
		0.26309	0.85318	0.26178	0.83693	0.26178	0.83491				0.26991	0.7893	0.27083	0.72944	0.26991	0.73771
		0.26314	0.85303	0.26183	0.83709	0.26183	0.83476				0.26998	0.78938	0.27092	0.73026	0.26998	0.73815
		0.26321	0.85249	0.26188	0.83684	0.26188	0.83485				0.27004	0.78915	0.27098	0.7296	0.27004	0.7379
		0.26329	0.85241	0.26194	0.83628	0.26194	0.834				0.2701	0.78955	0.27105	0.72998	0.2701	0.7395
		0.26337	0.85175	0.26201	0.83665	0.26201	0.83473				0.27016	0.79017	0.27114	0.73182	0.27016	0.74022
		0.26343	0.85201	0.26209	0.83608	0.26209	0.83393				0.27022	0.78966	0.27122	0.73172	0.27022	0.73949
		0.26351	0.85249	0.26215	0.83571	0.26215	0.83361				0.27031	0.7904	0.2713	0.7313	0.27031	0.74066
		0.26359	0.85275	0.26222	0.83516	0.26222	0.8333				0.27038	0.7911	0.27136	0.73113	0.27038	0.74141
		0.26365	0.85248	0.26228	0.83616	0.26228	0.83366				0.27045	0.79048	0.27142	0.73183	0.27045	0.74057
		0.26371	0.8535	0.26236	0.83684	0.26236	0.83424				0.27053	0.78946	0.27147	0.73119	0.27053	0.73903
		0.26378	0.85316	0.2624	0.83707	0.2624	0.83386				0.27061	0.78919	0.27152	0.73129	0.27061	0.7383
		0.26384	0.85373	0.26246	0.83617	0.26246	0.83364				0.27069	0.78899	0.27157	0.73282	0.27069	0.73915
		0.26389	0.85412	0.26253	0.83596	0.26253	0.83373				0.27078	0.78868	0.27162	0.73244	0.27078	0.73792
		0.26396	0.85464	0.2626	0.83686	0.2626	0.83434				0.27085	0.78922	0.27169	0.73323	0.27085	0.73905
		0.26402	0.85451	0.26269	0.83653	0.26269	0.83476				0.27093	0.79045	0.27177	0.73352	0.27093	0.73994
		0.26408	0.85447	0.26277	0.83578	0.26277	0.83474				0.27099	0.79001	0.27186	0.73436	0.27099	0.73918
		0.26415	0.85432	0.26285	0.83626	0.26285	0.83552				0.27104	0.79038	0.27192	0.73647	0.27104	0.73992
		0.26421	0.8542	0.26293	0.83669	0.26293	0.83554				0.27109	0.79133	0.27198	0.73824	0.27109	0.74101
		0.26429	0.85364	0.26298	0.83593	0.26298	0.83432				0.27116	0.79059	0.27204	0.73935	0.27116	0.7399
		0.26436	0.85303	0.26304	0.83658	0.26304	0.8348				0.27121	0.78908	0.27212	0.73864	0.27121	0.73833
		0.26442	0.85325	0.26311	0.83651	0.26311	0.83528				0.27128	0.78968	0.27219	0.73902	0.27128	0.73859
		0.26449	0.85267	0.26319	0.83684	0.26319	0.83593				0.27135	0.78873	0.27225	0.73661	0.27135	0.73689
		0.26455	0.85197	0.26327	0.83675	0.26327	0.83608				0.27141	0.78883	0.27233	0.73668	0.27141	0.73689
		0.26461	0.85221	0.26334	0.83704	0.26334	0.83602				0.27147	0.78775	0.27238	0.73657	0.27147	0.73535
		0.26469	0.85233	0.26341	0.83601	0.26341	0.83582				0.27152	0.78842	0.27245	0.73649	0.27152	0.73613
		0.26476	0.85196	0.26347	0.83637	0.26347	0.83485				0.27159	0.7895	0.27253	0.73718	0.27159	0.73684
		0.26482	0.85147	0.26354	0.8368	0.26354	0.83504				0.27168	0.78925	0.27259	0.73586	0.27168	0.736
		0.26489	0.85123	0.2636	0.837	0.2636	0.83496				0.27175	0.78861	0.27267	0.73606	0.27175	0.73604
		0.26496	0.85182	0.26365	0.83756	0.26365	0.83521				0.27183	0.78846	0.27273	0.73579	0.27183	0.73598
		0.26504	0.8516	0.26372	0.83804	0.26372	0.83553				0.27188	0.78815	0.27279	0.73586	0.27188	0.73547
		0.2651	0.85141	0.26378	0.83801	0.26378	0.83502				0.27195	0.78779	0.27285	0.73674	0.27195	0.73492
		0.26516	0.85198	0.26385	0.83698	0.26385	0.83419				0.27201	0.78702	0.27293	0.73607	0.27201	0.73463
		0.26521	0.85169	0.26391	0.83656	0.26391	0.83348				0.27207	0.78678	0.27301	0.73633	0.27207	0.73479
		0.26526	0.85122	0.26397	0.83603	0.26397	0.83298				0.27214	0.7863	0.27309	0.73696	0.27214	0.73513
		0.26532	0.8506	0.26405	0.83658	0.26405	0.83314				0.2722	0.78501	0.27316	0.7372	0.2722	0.73304
		0.2654	0.84961	0.26413	0.83727	0.26413	0.83338				0.27228	0.78539	0.27323	0.73711	0.27228	0.73352
		0.26549	0.84904	0.26419	0.83749	0.26419	0.83434				0.27234	0.78517	0.27329	0.73615	0.27234	0.73291
		0.26556	0.84917	0.26425	0.83705	0.26425	0.83409				0.2724	0.78555	0.27336	0.73654	0.2724	0.73274
		0.26564	0.84872	0.26431	0.83653	0.26431	0.83345				0.27247	0.78474	0.27342	0.73663	0.27247	0.73311
		0.26571	0.84765	0.26437	0.83537	0.26437	0.83213				0.27255	0.78348	0.27349	0.73679	0.27255	0.73022
		0.26578	0.84786	0.26443	0.83436	0.26443	0.83124				0.2726	0.78459	0.27357	0.73598	0.2726	0.73075
		0.26586	0.8469	0.26449	0.8341	0.26449	0.83146				0.27268	0.78448	0.27364	0.73483	0.27268	0.73081
		0.26595	0.84683	0.26455	0.83411	0.26455	0.83108				0.27276	0.78374	0.2737	0.73277	0.27276	0.73064
		0.26601	0.8464	0.26461	0.83479	0.26461	0.83187				0.27281	0.78371	0.27377	0.73444	0.27281	0.73059
		0.26607	0.84662	0.26469	0.83547	0.26469	0.8326				0.27289	0.78355	0.27385	0.73192	0.27289	0.73051
		0.26614	0.84716	0.26474	0.83506	0.26474	0.83315				0.27297	0.78295	0.27392	0.73216	0.27297	0.72925
		0.26619	0.84727	0.2648	0.83528	0.2648	0.83271				0.27302	0.78166	0.27397	0.73098	0.27302	0.72742
		0.26625	0.84745	0.26487	0.83453	0.26487	0.833				0.27309	0.78286	0.27404	0.73091	0.27309	0.72806
		0.2663	0.84699	0.26494	0.83397	0.26494	0.83277				0.27315	0.7831	0.2741	0.72972	0.27315	0.72817
		0.26634	0.84701	0.26499	0.83388	0.26499	0.8328				0.27323	0.78201	0.27415	0.7302	0.27323	0.72592
		0.26642	0.84738	0.26506	0.83326	0.26506	0.83203				0.27329	0.78262	0.27422	0.72994	0.27329	0.72767
		0.26649	0.84699	0.26512	0.83325	0.26512	0.83247				0.27335	0.781	0.27429	0.72951	0.27335	0.72559
		0.26655	0.84647	0.26519	0.83255	0.26519	0.83148				0.27341	0.77972	0.27436	0.72801	0.27341	0.72393
		0.26662	0.84595	0.26526	0.83132	0.26526	0.83088				0.27348	0.78015	0.27443	0.72843	0.27348	0.72444
		0.26667	0.84641	0.26533	0.83088	0.26533	0.83017				0.27357	0.78003	0.2745	0.72829	0.27357	0.72426
		0.26673	0.84632	0.26541	0.83151	0.26541	0.83076				0.27363	0.77914	0.27456	0.72806	0.27363	0.72298
		0.26679	0.84689	0.26548	0.8318	0.26548	0.83098				0.2737	0.77837	0.27462	0.72407	0.2737	0.72196
		0.26684	0.84694	0.26555	0.831	0.26555	0.82994				0.27378	0.77872	0.27469	0.72483	0.27378	0.72214
		0.2669	0.84686	0.26562	0.83102	0.26562	0.8297				0.27386	0.77793	0.27476	0.72293	0.27386	0.72101
		0.26697	0.84691	0.26568	0.82982	0.26568	0.82872				0.27394	0.77767	0.27482	0.7219	0.27394	0.72064
		0.26706	0.84648	0.26576	0.82858	0.26576	0.82798				0.274	0.7771	0.27488	0.72069	0.274	0.72106
		0.26714	0.84604	0.26582	0.82899	0.26582	0.82762				0.27406	0.77713	0.27494	0.72002	0.27406	0.72049
		0.26722	0.84564	0.2659	0.82843	0.2659	0.82673				0.27413	0.77749	0.27502	0.71874	0.27413	0.72045
		0.26729	0.8451	0.26595	0.82714	0.26595	0.82497				0.2742	0.77669	0.27509	0.71762	0.2742	0.71912
		0.26738	0.84502	0.266	0.82759	0.266	0.82569				0.27427	0.77768	0.27516	0.71567	0.27427	0.71995
		0.26744	0.84628	0.26607	0.82721	0.26607	0.82544				0.27435	0.77908	0.27525	0.71393	0.27435	0.72031
		0.2675	0.84679	0.26612	0.82592	0.26612	0.82465				0.27442	0.77905	0.27533	0.71323	0.27442	0.71938
		0.26754	0.84853	0.26619	0.82668	0.26619	0.82605				0.27449	0.77769	0.27539	0.71262	0.27449	0.71772
		0.26758	0.84791	0.26627	0.82738	0.26627	0.82521				0.27455	0.77638	0.27546	0.71059	0.27455	0.71598
		0.26764	0.84828	0.26631	0.82687	0.26631	0.82598				0.27461	0.77576	0.27551	0.71078	0.27461	0.71581
		0.26771	0.84763	0.26637	0.82475	0.26637	0.82503				0.27469	0.77484	0.27559	0.70895	0.27469	0.7153
		0.26776	0.84697	0.26643	0.82345	0.26643	0.82436				0.27477	0.77609	0.27565	0.70981	0.27477	0.71617
		0.26783	0.84775	0.26652	0.82322	0.26652	0.82474				0.27482	0.77641	0.2757	0.71019	0.27482	0.71603
		0.2679	0.84748	0.26658	0.82259	0.26658	0.82433				0.27488	0.77618	0.27577	0.70969	0.27488	0.71591
		0.26796	0.84781	0.26663	0.82225	0.26663	0.82439				0.27494	0.77417	0.27586	0.70829	0.27494	0.71353
		0.26801	0.84758	0.26671	0.82261	0.26671	0.82458				0.27501	0.77355	0.27593	0.70745	0.27501	0.71263
		0.26808	0.84788	0.26678	0.82274	0.26678	0.82454				0.27507	0.77224	0.27599	0.70505	0.27507	0.71122
		0.26815	0.84741	0.26684	0.82311	0.26684	0.82561				0.27514	0.7712	0.27605	0.70375	0.27514	0.71006
		0.26823	0.84816	0.26689	0.82245	0.26689	0.825				0.27521	0.76996	0.27612	0.70228	0.27521	0.70849
		0.26831	0.84692	0.26695	0.82273	0.26695	0.82482				0.27527	0.7706	0.27619	0.70186	0.27527	0.70924
		0.26837	0.84642	0.26702	0.82421	0.26702	0.82693				0.27532	0.77036	0.27627	0.70217	0.27532	0.70873
		0.26844	0.8464	0.26709	0.82445	0.26709	0.82704				0.27539	0.77028	0.27634	0.70206	0.27539	0.70816
		0.26852	0.84612	0.26718	0.82467	0.26718	0.82712				0.27547	0.76962	0.27643	0.70211	0.27547	0.70644
		0.26859	0.84699	0.26724	0.82398	0.26724	0.82626				0.27553	0.77098	0.27648	0.70101	0.27553	0.70708
		0.26866	0.84706	0.26732	0.82418	0.26732	0.82637				0.27558	0.77166	0.27655	0.70023	0.27558	0.70772
		0.26873	0.84621	0.26738	0.82484	0.26738	0.82716				0.27565	0.77178	0.27663	0.70055	0.27565	0.7073
		0.26879	0.84674	0.26745	0.82471	0.26745	0.82705				0.2757	0.77156	0.2767	0.70031	0.2757	0.70687
		0.26885	0.84684	0.26751	0.82472	0.26751	0.82612				0.27578	0.77062	0.27676	0.70026	0.27578	0.70595
		0.26892	0.84617	0.26758	0.82468	0.26758	0.82637				0.27583	0.7707	0.27683	0.69989	0.27583	0.70649
		0.26899	0.84587	0.26763	0.8246	0.26763	0.82705				0.2759	0.76963	0.2769	0.69958	0.2759	0.70564
		0.26905	0.84591	0.26769	0.82431	0.26769	0.82666				0.27594	0.76889	0.27695	0.69742	0.27594	0.70458
		0.2691	0.8462	0.26776	0.82354	0.26776	0.82572				0.27602	0.76862	0.27702	0.69749	0.27602	0.70451
		0.26916	0.84653	0.26783	0.82232	0.26783	0.82463				0.2761	0.76938	0.27706	0.69829	0.2761	0.7052
		0.26923	0.84662	0.26791	0.82135	0.26791	0.8239				0.27618	0.76914	0.27711	0.69639	0.27618	0.70545
		0.26931	0.84665	0.26797	0.82089	0.26797	0.82388				0.27627	0.77055	0.27717	0.69487	0.27627	0.70567
		0.2694	0.84726	0.26804	0.82054	0.26804	0.82321				0.27635	0.77126	0.27723	0.69582	0.27635	0.70636
		0.26947	0.84671	0.26809	0.81961	0.26809	0.82284				0.27642	0.7713	0.27728	0.69605	0.27642	0.70639
		0.26955	0.84662	0.26816	0.81887	0.26816	0.82188				0.27649	0.77011	0.27737	0.69705	0.27649	0.70498
		0.26961	0.84578	0.26822	0.81859	0.26822	0.82057				0.27654	0.76888	0.27745	0.69833	0.27654	0.70294
		0.2697	0.84592	0.26828	0.81803	0.26828	0.81888				0.27661	0.77066	0.27752	0.69771	0.27661	0.70487
		0.26976	0.84699	0.26833	0.81889	0.26833	0.81988				0.27667	0.77048	0.27759	0.69836	0.27667	0.70492
		0.26981	0.84731	0.26838	0.81754	0.26838	0.81898				0.27675	0.77058	0.27766	0.69963	0.27675	0.70458
		0.26986	0.84708	0.26844	0.81666	0.26844	0.81814				0.27681	0.77187	0.27772	0.69871	0.27681	0.70578
		0.26992	0.84844	0.26852	0.8163	0.26852	0.81814				0.27688	0.77104	0.27778	0.70098	0.27688	0.70495
		0.26996	0.84893	0.26862	0.81533	0.26862	0.81727				0.27693	0.7716	0.27785	0.70108	0.27693	0.70501
		0.27001	0.84935	0.26868	0.81546	0.26868	0.81702				0.27701	0.77112	0.27792	0.69948	0.27701	0.70534
		0.27006	0.8504	0.26873	0.81576	0.26873	0.81663				0.27707	0.77183	0.27798	0.69991	0.27707	0.70628
		0.27013	0.85079	0.26879	0.81579	0.26879	0.81646				0.27713	0.77221	0.27806	0.70242	0.27713	0.70631
		0.27019	0.84969	0.26886	0.81578	0.26886	0.81647				0.27719	0.77205	0.27813	0.70176	0.27719	0.70606
		0.27025	0.84918	0.26894	0.81496	0.26894	0.81632				0.27726	0.77261	0.2782	0.70117	0.27726	0.70748
		0.27032	0.84814	0.269	0.81364	0.269	0.81537				0.27733	0.77377	0.27826	0.7004	0.27733	0.70823
		0.27038	0.84843	0.26906	0.81441	0.26906	0.81611				0.2774	0.77407	0.27833	0.69967	0.2774	0.70963
		0.27045	0.8478	0.26911	0.81446	0.26911	0.81543				0.27747	0.77382	0.27838	0.70007	0.27747	0.70845
		0.27052	0.84751	0.26917	0.81492	0.26917	0.81559				0.27755	0.77389	0.27845	0.69981	0.27755	0.7092
		0.27061	0.84656	0.26924	0.81426	0.26924	0.81589				0.27764	0.77365	0.2785	0.70014	0.27764	0.70837
		0.2707	0.84681	0.26932	0.81396	0.26932	0.81515				0.2777	0.77174	0.27856	0.69955	0.2777	0.70785
		0.27075	0.84711	0.26937	0.81428	0.26937	0.81522				0.27775	0.77163	0.27863	0.69987	0.27775	0.70748
		0.27081	0.84722	0.26944	0.81366	0.26944	0.81351				0.27781	0.77113	0.2787	0.69764	0.27781	0.70703
		0.27089	0.84724	0.2695	0.81307	0.2695	0.81271				0.27787	0.76998	0.27876	0.69723	0.27787	0.70567
		0.27095	0.84778	0.26957	0.81338	0.26957	0.81329				0.27794	0.77038	0.27883	0.69723	0.27794	0.70596
		0.27101	0.84803	0.26964	0.81294	0.26964	0.81311				0.27799	0.76987	0.27889	0.69812	0.27799	0.70572
		0.27108	0.84772	0.2697	0.81264	0.2697	0.81314				0.27806	0.77005	0.27895	0.69737	0.27806	0.70524
		0.27115	0.84676	0.26976	0.81284	0.26976	0.81318				0.27813	0.76982	0.27902	0.69881	0.27813	0.70513
		0.27121	0.84608	0.26982	0.81334	0.26982	0.81344				0.27819	0.76866	0.27909	0.69921	0.27819	0.70401
		0.27127	0.84616	0.2699	0.8131	0.2699	0.81279				0.27827	0.76832	0.27918	0.6979	0.27827	0.70456
		0.27133	0.84501	0.26996	0.81327	0.26996	0.81223				0.27836	0.767	0.27924	0.69863	0.27836	0.70379
		0.2714	0.84634	0.27002	0.813	0.27002	0.81265				0.27841	0.76475	0.27932	0.69793	0.27841	0.70238
		0.27146	0.84582	0.27008	0.81232	0.27008	0.81113				0.27846	0.76534	0.27938	0.6973	0.27846	0.7031
		0.27151	0.84578	0.27015	0.81274	0.27015	0.81218				0.27853	0.76479	0.27943	0.6982	0.27853	0.70377
		0.27159	0.8453	0.27022	0.81254	0.27022	0.81162				0.2786	0.76456	0.27951	0.69918	0.2786	0.70459
		0.27165	0.84445	0.27029	0.81212	0.27029	0.8117				0.27866	0.76472	0.27959	0.70172	0.27866	0.70447
		0.27171	0.84437	0.27034	0.81214	0.27034	0.81182				0.27874	0.76506	0.27964	0.69949	0.27874	0.70503
		0.27179	0.8444	0.27041	0.81153	0.27041	0.81146				0.27879	0.76693	0.2797	0.69935	0.27879	0.70657
		0.27185	0.84378	0.27048	0.81141	0.27048	0.81183				0.27885	0.7667	0.27975	0.69989	0.27885	0.70605
		0.27191	0.84264	0.27054	0.81179	0.27054	0.8122				0.2789	0.76805	0.27982	0.6996	0.2789	0.70719
		0.27196	0.84271	0.27059	0.81263	0.27059	0.8129				0.27896	0.76846	0.27989	0.69933	0.27896	0.70851
		0.27203	0.84319	0.27066	0.81282	0.27066	0.81304				0.27902	0.76787	0.27997	0.69937	0.27902	0.70749
		0.27209	0.84353	0.27071	0.81118	0.27071	0.81083				0.27908	0.76742	0.28003	0.70106	0.27908	0.70631
		0.27213	0.84341	0.27076	0.81204	0.27076	0.81171				0.27917	0.76772	0.28009	0.69894	0.27917	0.70719
		0.27218	0.84283	0.27082	0.81204	0.27082	0.81131				0.27924	0.76699	0.28016	0.69725	0.27924	0.70549
		0.27225	0.84306	0.27088	0.81188	0.27088	0.81156				0.27931	0.76945	0.28023	0.69652	0.27931	0.70812
		0.27232	0.84269	0.27093	0.8126	0.27093	0.812				0.27938	0.76898	0.28029	0.69681	0.27938	0.70824
		0.27239	0.84228	0.27099	0.81282	0.27099	0.81231				0.27944	0.76827	0.28034	0.69934	0.27944	0.70756
		0.27245	0.84114	0.27104	0.81385	0.27104	0.81253				0.27951	0.76824	0.2804	0.69919	0.27951	0.70686
		0.2725	0.8409	0.2711	0.8131	0.2711	0.81187				0.27957	0.76916	0.28048	0.69616	0.27957	0.7079
		0.27256	0.83985	0.27116	0.8126	0.27116	0.81101				0.27963	0.76882	0.28054	0.69602	0.27963	0.70722
		0.27264	0.83934	0.27123	0.81301	0.27123	0.81072				0.27968	0.77016	0.28062	0.6946	0.27968	0.70906
		0.27272	0.83902	0.2713	0.81312	0.2713	0.81098				0.27977	0.77091	0.28072	0.69393	0.27977	0.71059
		0.27278	0.83773	0.27138	0.81277	0.27138	0.81068				0.27983	0.77137	0.28078	0.6944	0.27983	0.71134
		0.27284	0.83784	0.27145	0.81272	0.27145	0.81042				0.2799	0.77047	0.28085	0.69502	0.2799	0.70992
		0.27289	0.83836	0.27152	0.81251	0.27152	0.8098				0.27996	0.7707	0.28091	0.69346	0.27996	0.71152
		0.27294	0.83734	0.2716	0.81333	0.2716	0.80932				0.28003	0.77038	0.28097	0.6939	0.28003	0.71143
		0.27301	0.83768	0.27167	0.81384	0.27167	0.80888				0.28011	0.77016	0.28106	0.69369	0.28011	0.71157
		0.27306	0.83688	0.27173	0.81425	0.27173	0.80892				0.28018	0.77067	0.28112	0.69442	0.28018	0.71411
		0.27313	0.83712	0.27178	0.81562	0.27178	0.80978				0.28024	0.76861	0.28117	0.69418	0.28024	0.71166
		0.2732	0.83679	0.27183	0.8163	0.27183	0.81019				0.28031	0.76856	0.28124	0.69343	0.28031	0.71046
		0.27326	0.83646	0.27188	0.81604	0.27188	0.80941				0.28037	0.76898	0.28131	0.69227	0.28037	0.71098
		0.27332	0.83541	0.27194	0.81662	0.27194	0.80892				0.28044	0.76844	0.28137	0.69435	0.28044	0.71012
		0.27337	0.83578	0.27202	0.8181	0.27202	0.81				0.2805	0.76738	0.28145	0.69203	0.2805	0.70921
		0.27343	0.83643	0.27209	0.81839	0.27209	0.80977				0.28056	0.76723	0.28152	0.69221	0.28056	0.70924
		0.27347	0.83564	0.27214	0.81835	0.27214	0.80929				0.2806	0.7675	0.28158	0.69162	0.2806	0.70959
		0.27352	0.83621	0.27221	0.8185	0.27221	0.80946				0.28066	0.76807	0.28163	0.69111	0.28066	0.70892
		0.27357	0.83583	0.27227	0.81804	0.27227	0.80941				0.28073	0.76861	0.28168	0.69147	0.28073	0.70914
		0.27363	0.83597	0.27235	0.81911	0.27235	0.8111				0.28078	0.76994	0.28174	0.69083	0.28078	0.71056
		0.27369	0.83667	0.27241	0.81929	0.27241	0.8117				0.28083	0.77085	0.28181	0.68954	0.28083	0.71064
		0.27376	0.83584	0.27248	0.8188	0.27248	0.81091				0.28089	0.76962	0.28187	0.68977	0.28089	0.70937
		0.27382	0.83532	0.27255	0.81972	0.27255	0.81204				0.28095	0.7674	0.28193	0.68805	0.28095	0.70699
		0.27391	0.83546	0.27259	0.81996	0.27259	0.81273				0.28102	0.76674	0.282	0.68836	0.28102	0.70647
		0.27398	0.83569	0.27266	0.81958	0.27266	0.8121				0.28109	0.76715	0.28207	0.68813	0.28109	0.70755
		0.27404	0.83659	0.27272	0.81885	0.27272	0.81247				0.28114	0.76733	0.28213	0.68899	0.28114	0.70724
		0.27412	0.83685	0.27278	0.81913	0.27278	0.81235				0.2812	0.76684	0.2822	0.68803	0.2812	0.70642
		0.27419	0.83676	0.27285	0.82006	0.27285	0.81307				0.28128	0.76923	0.28226	0.68722	0.28128	0.70787
		0.27424	0.83727	0.27291	0.82178	0.27291	0.81523				0.28134	0.76857	0.28233	0.68519	0.28134	0.70782
		0.2743	0.83629	0.27296	0.82166	0.27296	0.81479				0.2814	0.76857	0.28238	0.68338	0.2814	0.70884
		0.27436	0.83644	0.273	0.82212	0.273	0.81533				0.28146	0.76885	0.28242	0.68044	0.28146	0.70959
		0.27442	0.83615	0.27305	0.82302	0.27305	0.81611				0.28153	0.76886	0.28248	0.68139	0.28153	0.70996
		0.27448	0.83593	0.2731	0.82254	0.2731	0.81592				0.28161	0.7688	0.28254	0.68084	0.28161	0.71014
		0.27454	0.8357	0.27316	0.8229	0.27316	0.81622				0.28167	0.76978	0.28261	0.68091	0.28167	0.71053
		0.2746	0.83636	0.27322	0.8225	0.27322	0.81482				0.28172	0.77062	0.28265	0.67992	0.28172	0.71164
		0.27465	0.83598	0.27328	0.82325	0.27328	0.81596				0.28178	0.77096	0.28273	0.68227	0.28178	0.71147
		0.2747	0.83638	0.27334	0.82392	0.27334	0.81695				0.28185	0.77044	0.2828	0.68326	0.28185	0.71093
		0.27477	0.83655	0.2734	0.82212	0.2734	0.8148				0.2819	0.77042	0.28286	0.68278	0.2819	0.71077
		0.27483	0.83626	0.27346	0.82306	0.27346	0.81574				0.28196	0.77037	0.28293	0.68208	0.28196	0.71023
		0.27491	0.83717	0.27353	0.82216	0.27353	0.81419				0.28203	0.77042	0.283	0.68195	0.28203	0.71103
		0.27497	0.83734	0.27359	0.82206	0.27359	0.81477				0.28209	0.76857	0.28307	0.68234	0.28209	0.70831
		0.27503	0.83701	0.27367	0.82224	0.27367	0.81498				0.28214	0.76734	0.28316	0.6829	0.28214	0.70662
		0.27509	0.83711	0.27374	0.82243	0.27374	0.81505				0.28222	0.76733	0.28323	0.68251	0.28222	0.70685
		0.27516	0.83608	0.27381	0.82201	0.27381	0.81431				0.28229	0.76664	0.28328	0.68162	0.28229	0.70604
		0.27521	0.83682	0.27387	0.82186	0.27387	0.81438				0.28234	0.76658	0.28333	0.68244	0.28234	0.70589
		0.27528	0.83674	0.27393	0.82176	0.27393	0.8141				0.28239	0.76762	0.28337	0.68086	0.28239	0.70679
		0.27535	0.83687	0.274	0.82151	0.274	0.81489				0.28245	0.76895	0.28342	0.68049	0.28245	0.708
		0.27542	0.83717	0.27407	0.82194	0.27407	0.81482				0.28252	0.76928	0.28347	0.68207	0.28252	0.70817
		0.27547	0.83699	0.27414	0.8211	0.27414	0.81347				0.28258	0.77029	0.28353	0.6825	0.28258	0.70802
		0.27553	0.83686	0.27421	0.82039	0.27421	0.81313				0.28265	0.77038	0.28359	0.68193	0.28265	0.70769
		0.2756	0.83629	0.27427	0.82028	0.27427	0.81292				0.28274	0.77161	0.28366	0.68349	0.28274	0.70851
		0.27568	0.83789	0.27432	0.81977	0.27432	0.81201				0.28281	0.77081	0.28373	0.68645	0.28281	0.7081
		0.27574	0.83633	0.27439	0.81826	0.27439	0.80994				0.28286	0.77061	0.2838	0.68592	0.28286	0.70797
		0.27581	0.83634	0.27445	0.81865	0.27445	0.80928				0.28292	0.77062	0.28387	0.68631	0.28292	0.70722
		0.27587	0.83561	0.27451	0.81895	0.27451	0.80907				0.28299	0.77105	0.28395	0.68484	0.28299	0.7074
		0.27594	0.83648	0.27457	0.81887	0.27457	0.80917				0.28304	0.77169	0.28402	0.68307	0.28304	0.70816
		0.27601	0.83695	0.27463	0.81964	0.27463	0.81039				0.2831	0.77095	0.28408	0.68193	0.2831	0.7079
		0.27607	0.83614	0.27469	0.81792	0.27469	0.8086				0.28317	0.7708	0.28414	0.68147	0.28317	0.70769
		0.27613	0.83613	0.27475	0.81849	0.27475	0.80875				0.28323	0.76925	0.28419	0.67929	0.28323	0.70596
		0.27618	0.83749	0.27483	0.81786	0.27483	0.80878				0.28328	0.76794	0.28427	0.67938	0.28328	0.70469
		0.27623	0.83721	0.27489	0.81732	0.27489	0.80837				0.28334	0.76705	0.28434	0.67652	0.28334	0.70535
		0.27628	0.83658	0.27493	0.81764	0.27493	0.80852				0.2834	0.76655	0.28439	0.67549	0.2834	0.70516
		0.27635	0.83645	0.27498	0.8162	0.27498	0.80687				0.28346	0.76624	0.28445	0.67369	0.28346	0.70469
		0.27641	0.83505	0.27503	0.81508	0.27503	0.80511				0.28352	0.76485	0.28452	0.67237	0.28352	0.70319
		0.27647	0.83447	0.2751	0.81497	0.2751	0.80516				0.28358	0.76392	0.28459	0.67036	0.28358	0.70173
		0.27653	0.83535	0.27517	0.81549	0.27517	0.80592				0.28364	0.76261	0.28465	0.67064	0.28364	0.70019
		0.27661	0.83557	0.27523	0.81468	0.27523	0.80562				0.28372	0.76265	0.28471	0.67011	0.28372	0.69903
		0.27669	0.83569	0.27529	0.81487	0.27529	0.80542				0.28381	0.76008	0.28478	0.67104	0.28381	0.69675
		0.27675	0.83655	0.27534	0.81442	0.27534	0.80539				0.28387	0.75886	0.28486	0.67141	0.28387	0.695
		0.27679	0.83673	0.27539	0.81448	0.27539	0.8062				0.28396	0.75792	0.28494	0.67129	0.28396	0.69386
		0.27685	0.8365	0.27545	0.81334	0.27545	0.80555				0.28405	0.75748	0.28501	0.67019	0.28405	0.69239
		0.2769	0.8377	0.2755	0.81241	0.2755	0.80387				0.28411	0.75664	0.28507	0.66919	0.28411	0.69149
		0.27696	0.83852	0.27557	0.81205	0.27557	0.80349				0.28418	0.75542	0.28514	0.669	0.28418	0.68986
		0.27702	0.83777	0.27565	0.81234	0.27565	0.80303				0.28426	0.75457	0.2852	0.66776	0.28426	0.68957
		0.27709	0.83685	0.27572	0.81326	0.27572	0.80429				0.28432	0.754	0.28527	0.66938	0.28432	0.68935
		0.27715	0.83671	0.27577	0.81366	0.27577	0.80468				0.28438	0.75295	0.28534	0.66957	0.28438	0.68838
		0.27722	0.83561	0.27584	0.81354	0.27584	0.80475				0.28444	0.75133	0.2854	0.66819	0.28444	0.68732
		0.27727	0.83409	0.27589	0.81262	0.27589	0.80477				0.28451	0.75212	0.28545	0.66835	0.28451	0.68773
		0.27735	0.83357	0.27594	0.81317	0.27594	0.80436				0.28456	0.75036	0.2855	0.66909	0.28456	0.68592
		0.27744	0.8339	0.276	0.81206	0.276	0.80312				0.28461	0.74955	0.28554	0.66935	0.28461	0.68517
		0.2775	0.83448	0.27606	0.81086	0.27606	0.80207				0.28467	0.74973	0.28558	0.66746	0.28467	0.68487
		0.27756	0.83404	0.27613	0.81038	0.27613	0.80194				0.28473	0.75165	0.28564	0.66856	0.28473	0.68733
		0.27761	0.83416	0.27619	0.81095	0.27619	0.8025				0.28477	0.75217	0.28569	0.6698	0.28477	0.68712
		0.27767	0.83283	0.27625	0.81047	0.27625	0.80194				0.28483	0.75156	0.28574	0.67001	0.28483	0.68585
		0.27772	0.83186	0.2763	0.80961	0.2763	0.80183				0.2849	0.75014	0.28581	0.66994	0.2849	0.68397
		0.27778	0.8317	0.27636	0.80942	0.27636	0.80049				0.28495	0.74982	0.28587	0.66922	0.28495	0.68239
		0.27783	0.83117	0.2764	0.80883	0.2764	0.80011				0.285	0.74951	0.28594	0.66859	0.285	0.68168
		0.27788	0.83151	0.27645	0.80938	0.27645	0.80001				0.28506	0.74878	0.28602	0.66801	0.28506	0.68103
		0.27792	0.83206	0.27651	0.80855	0.27651	0.7993				0.28511	0.75056	0.28611	0.66889	0.28511	0.68277
		0.27797	0.83056	0.27656	0.80866	0.27656	0.7997				0.28517	0.75023	0.28615	0.67047	0.28517	0.68262
		0.27804	0.83066	0.27663	0.80968	0.27663	0.80014				0.28522	0.74978	0.28621	0.6725	0.28522	0.68106
		0.27811	0.83112	0.2767	0.80916	0.2767	0.79966				0.2853	0.74999	0.28626	0.6704	0.2853	0.68092
		0.27819	0.83037	0.27676	0.80875	0.27676	0.7992				0.28537	0.74928	0.28631	0.66955	0.28537	0.67935
		0.27827	0.83099	0.27683	0.80792	0.27683	0.79927				0.28543	0.75039	0.28637	0.66988	0.28543	0.6796
		0.27835	0.83057	0.27689	0.80905	0.27689	0.79965				0.28549	0.74933	0.28641	0.66896	0.28549	0.67909
		0.27841	0.83023	0.27695	0.80851	0.27695	0.79852				0.28556	0.74888	0.28648	0.67002	0.28556	0.67843
		0.27846	0.8305	0.27702	0.80914	0.27702	0.79866				0.28563	0.74926	0.28655	0.67083	0.28563	0.67921
		0.27852	0.82936	0.27707	0.81004	0.27707	0.79886				0.28569	0.74838	0.28662	0.66997	0.28569	0.6782
		0.27857	0.828	0.27716	0.80928	0.27716	0.79879				0.28577	0.7485	0.2867	0.67019	0.28577	0.67751
		0.27863	0.82806	0.27723	0.80947	0.27723	0.79847				0.28584	0.7497	0.28676	0.66774	0.28584	0.67865
		0.2787	0.82737	0.27728	0.80861	0.27728	0.79948				0.28589	0.74991	0.28683	0.66692	0.28589	0.67878
		0.27875	0.82645	0.27734	0.80825	0.27734	0.7979				0.28595	0.75022	0.28689	0.66699	0.28595	0.6791
		0.27881	0.82642	0.27742	0.80722	0.27742	0.79671				0.28601	0.7509	0.28694	0.66725	0.28601	0.68038
		0.27887	0.82582	0.27747	0.80597	0.27747	0.79539				0.28606	0.74993	0.28699	0.66827	0.28606	0.67879
		0.27894	0.82551	0.27753	0.80618	0.27753	0.79511				0.28612	0.75064	0.28705	0.67229	0.28612	0.67895
		0.279	0.82436	0.27757	0.80603	0.27757	0.79447				0.2862	0.74945	0.28712	0.67243	0.2862	0.67774
		0.27905	0.8246	0.27763	0.8056	0.27763	0.79444				0.28625	0.74869	0.28718	0.67217	0.28625	0.67793
		0.2791	0.82375	0.27768	0.80687	0.27768	0.79573				0.28631	0.7479	0.28724	0.6718	0.28631	0.67655
		0.27918	0.82445	0.27773	0.80657	0.27773	0.79549				0.28636	0.74842	0.28731	0.67233	0.28636	0.67751
		0.27923	0.82359	0.2778	0.80739	0.2778	0.79647				0.28642	0.74929	0.2874	0.67088	0.28642	0.6785
		0.27929	0.82362	0.27785	0.80778	0.27785	0.79707				0.28648	0.74953	0.28748	0.67076	0.28648	0.67708
		0.27936	0.82354	0.27791	0.80708	0.27791	0.79665				0.28655	0.75146	0.28754	0.67133	0.28655	0.67962
		0.27943	0.82306	0.27797	0.80754	0.27797	0.79774				0.28662	0.75128	0.28758	0.67122	0.28662	0.6797
		0.27948	0.82313	0.27804	0.80778	0.27804	0.79889				0.28667	0.75164	0.28764	0.67048	0.28667	0.67966
		0.27953	0.8226	0.27811	0.80761	0.27811	0.80017				0.28674	0.7522	0.28769	0.66758	0.28674	0.67958
		0.2796	0.82247	0.27816	0.80642	0.27816	0.79907				0.2868	0.75211	0.28776	0.66693	0.2868	0.67891
		0.27968	0.8214	0.27822	0.80575	0.27822	0.79877				0.28686	0.75427	0.28782	0.66504	0.28686	0.67993
		0.27973	0.82232	0.27827	0.80546	0.27827	0.7982				0.28692	0.75408	0.28789	0.66476	0.28692	0.68026
		0.27978	0.82204	0.27833	0.8065	0.27833	0.79981				0.28701	0.75486	0.28795	0.66338	0.28701	0.68058
		0.27983	0.82268	0.27839	0.80619	0.27839	0.79894				0.28707	0.7542	0.28802	0.66385	0.28707	0.68037
		0.27989	0.82335	0.27844	0.80573	0.27844	0.79779				0.28716	0.75342	0.28807	0.66455	0.28716	0.67907
		0.27994	0.82313	0.2785	0.80529	0.2785	0.7978				0.28722	0.75347	0.28813	0.66361	0.28722	0.67865
		0.28001	0.82391	0.27856	0.80374	0.27856	0.79863				0.28729	0.75406	0.2882	0.66308	0.28729	0.67824
		0.28008	0.82405	0.27861	0.80362	0.27861	0.79893				0.28736	0.75356	0.28825	0.66346	0.28736	0.67799
		0.28013	0.825	0.27868	0.80344	0.27868	0.79852				0.28742	0.75337	0.28834	0.66394	0.28742	0.67808
		0.28017	0.82396	0.27878	0.80248	0.27878	0.79734				0.28748	0.75252	0.28843	0.66292	0.28748	0.67697
		0.28023	0.82353	0.27886	0.80201	0.27886	0.79703				0.28753	0.75143	0.28849	0.66198	0.28753	0.67635
		0.28029	0.82271	0.27892	0.80086	0.27892	0.79608				0.28757	0.75219	0.28855	0.66078	0.28757	0.67764
		0.28037	0.82185	0.27897	0.80043	0.27897	0.79548				0.28764	0.74933	0.28861	0.66007	0.28764	0.67503
		0.28044	0.82137	0.27903	0.79888	0.27903	0.79412				0.28771	0.74858	0.28867	0.65922	0.28771	0.67369
		0.28047	0.82143	0.27909	0.79843	0.27909	0.79391				0.28776	0.74764	0.28874	0.65896	0.28776	0.67113
		0.28052	0.82137	0.27914	0.79939	0.27914	0.79475				0.28782	0.7466	0.28879	0.65938	0.28782	0.67
		0.28058	0.82209	0.27919	0.79966	0.27919	0.79386				0.28786	0.74688	0.28885	0.65969	0.28786	0.67062
		0.28063	0.82311	0.27926	0.79931	0.27926	0.79411				0.28792	0.74697	0.28892	0.65942	0.28792	0.67117
		0.28069	0.82348	0.27933	0.7981	0.27933	0.79424				0.28799	0.74455	0.28898	0.65994	0.28799	0.6687
		0.28075	0.82308	0.27939	0.79871	0.27939	0.79555				0.28806	0.74415	0.28903	0.66165	0.28806	0.66818
		0.28082	0.82499	0.27945	0.79826	0.27945	0.79513				0.28812	0.74306	0.28907	0.65936	0.28812	0.66682
		0.28088	0.8248	0.27951	0.79791	0.27951	0.79565				0.28818	0.74246	0.28912	0.65817	0.28818	0.66559
		0.28093	0.82472	0.27959	0.79825	0.27959	0.79625				0.28823	0.74184	0.28917	0.65815	0.28823	0.66476
		0.28098	0.82598	0.27967	0.79741	0.27967	0.79573				0.2883	0.74188	0.28922	0.65863	0.2883	0.66499
		0.28104	0.8253	0.27972	0.79769	0.27972	0.79603				0.28836	0.74286	0.28929	0.65781	0.28836	0.66499
		0.2811	0.82411	0.27977	0.79813	0.27977	0.79588				0.28842	0.74297	0.28934	0.65795	0.28842	0.66569
		0.28117	0.82366	0.27981	0.79824	0.27981	0.79528				0.28849	0.74297	0.2894	0.65667	0.28849	0.66607
		0.28122	0.8235	0.27986	0.79725	0.27986	0.79465				0.28854	0.74264	0.28946	0.65505	0.28854	0.66681
		0.28128	0.82303	0.27992	0.79807	0.27992	0.79555				0.28858	0.74323	0.28952	0.65554	0.28858	0.66718
		0.28135	0.82216	0.27999	0.79692	0.27999	0.79521				0.28863	0.74376	0.28958	0.65531	0.28863	0.6669
		0.28141	0.8217	0.28008	0.79661	0.28008	0.79607				0.2887	0.74379	0.28965	0.65594	0.2887	0.6672
		0.28148	0.82289	0.28015	0.79471	0.28015	0.79357				0.28876	0.74277	0.2897	0.65617	0.28876	0.66581
		0.28155	0.82278	0.28021	0.79259	0.28021	0.79201				0.28882	0.74255	0.28976	0.65333	0.28882	0.66539
		0.2816	0.82408	0.28028	0.79191	0.28028	0.79209				0.28889	0.74192	0.28981	0.6514	0.28889	0.66578
		0.28166	0.8232	0.28032	0.79205	0.28032	0.79136				0.28894	0.74216	0.28988	0.65041	0.28894	0.66564
		0.28172	0.8238	0.28039	0.79124	0.28039	0.79077				0.28899	0.73976	0.28996	0.64854	0.28899	0.66413
		0.28179	0.82224	0.28044	0.79064	0.28044	0.78927				0.28905	0.73846	0.29003	0.64568	0.28905	0.66149
		0.28185	0.82332	0.2805	0.79097	0.2805	0.78978				0.28912	0.7375	0.29009	0.64268	0.28912	0.65961
		0.28191	0.82381	0.28055	0.79049	0.28055	0.78938				0.28917	0.73635	0.29015	0.64128	0.28917	0.65874
		0.28197	0.82469	0.2806	0.79085	0.2806	0.79062				0.28925	0.7352	0.29021	0.63859	0.28925	0.65788
		0.28201	0.82495	0.28064	0.79054	0.28064	0.78965				0.28933	0.73436	0.29028	0.63746	0.28933	0.65749
		0.28206	0.82505	0.2807	0.78952	0.2807	0.78811				0.28939	0.73389	0.29033	0.63726	0.28939	0.65737
		0.28212	0.82592	0.28075	0.78958	0.28075	0.78772				0.28944	0.73327	0.29039	0.63465	0.28944	0.65633
		0.28218	0.826	0.2808	0.78889	0.2808	0.7876				0.28949	0.73514	0.29046	0.63393	0.28949	0.65971
		0.28225	0.8256	0.28086	0.78885	0.28086	0.78761				0.28954	0.73466	0.29052	0.63326	0.28954	0.65939
		0.28231	0.82576	0.28092	0.78851	0.28092	0.78592				0.2896	0.73671	0.29057	0.63198	0.2896	0.65924
		0.28237	0.82609	0.28097	0.78705	0.28097	0.7846				0.28964	0.73629	0.29063	0.63187	0.28964	0.65842
		0.28243	0.82595	0.28104	0.78787	0.28104	0.7852				0.28968	0.73608	0.2907	0.6328	0.28968	0.65702
		0.28248	0.82658	0.2811	0.78792	0.2811	0.78541				0.28976	0.73496	0.29075	0.63139	0.28976	0.65562
		0.28254	0.82654	0.28116	0.78815	0.28116	0.78621				0.28983	0.73319	0.29081	0.63003	0.28983	0.65416
		0.28259	0.82594	0.28121	0.78881	0.28121	0.78607				0.28989	0.73222	0.29088	0.63015	0.28989	0.65407
		0.28265	0.82598	0.28126	0.78911	0.28126	0.7855				0.28996	0.72949	0.29094	0.6306	0.28996	0.65139
		0.28271	0.82692	0.28132	0.78898	0.28132	0.78479				0.29002	0.72861	0.291	0.62964	0.29002	0.65065
		0.28277	0.82554	0.28139	0.78899	0.28139	0.78403				0.2901	0.72852	0.29107	0.62925	0.2901	0.65097
		0.28284	0.82488	0.28145	0.78924	0.28145	0.78402				0.29016	0.72845	0.29115	0.62717	0.29016	0.65073
		0.28293	0.82498	0.28151	0.78933	0.28151	0.78344				0.29021	0.72879	0.29121	0.62864	0.29021	0.65122
		0.28298	0.82361	0.28157	0.78997	0.28157	0.7841				0.29026	0.72805	0.29128	0.62677	0.29026	0.65009
		0.28304	0.82271	0.28162	0.7897	0.28162	0.78413				0.29034	0.7271	0.29135	0.62636	0.29034	0.64861
		0.2831	0.82194	0.28167	0.78921	0.28167	0.7839				0.29041	0.72827	0.29142	0.62722	0.29041	0.64852
		0.28315	0.82173	0.28173	0.78862	0.28173	0.78375				0.29047	0.72896	0.29148	0.62675	0.29047	0.64763
		0.28321	0.82149	0.28178	0.78804	0.28178	0.78369				0.29053	0.72796	0.29152	0.626	0.29053	0.647
		0.28327	0.82201	0.28182	0.78693	0.28182	0.78315				0.29058	0.7275	0.29159	0.62835	0.29058	0.64564
		0.28333	0.82281	0.28188	0.78622	0.28188	0.78238				0.29064	0.72618	0.29165	0.62757	0.29064	0.64391
		0.28339	0.82344	0.28194	0.78567	0.28194	0.78249				0.29069	0.72608	0.29172	0.62715	0.29069	0.64348
		0.28344	0.82288	0.28198	0.78643	0.28198	0.78389				0.29075	0.72685	0.29177	0.62685	0.29075	0.64361
		0.28349	0.82248	0.28203	0.78794	0.28203	0.78453				0.29081	0.72679	0.29184	0.62849	0.29081	0.64351
		0.28354	0.82197	0.28208	0.78753	0.28208	0.78412				0.29088	0.72562	0.2919	0.6301	0.29088	0.64194
		0.2836	0.82173	0.28214	0.78657	0.28214	0.78375				0.29095	0.72563	0.29197	0.63195	0.29095	0.64216
		0.28365	0.82119	0.28221	0.7868	0.28221	0.78393				0.291	0.72568	0.29202	0.63302	0.291	0.64206
		0.28369	0.82135	0.2823	0.78755	0.2823	0.78596				0.29105	0.72533	0.29208	0.63329	0.29105	0.64178
		0.28375	0.8212	0.28237	0.78855	0.28237	0.78699				0.29112	0.7264	0.29214	0.63323	0.29112	0.64249
		0.28382	0.82027	0.28242	0.78876	0.28242	0.78721				0.29118	0.7256	0.2922	0.63512	0.29118	0.64061
		0.28388	0.81985	0.28247	0.78739	0.28247	0.78627				0.29124	0.72811	0.29225	0.63441	0.29124	0.64306
		0.28394	0.81991	0.28252	0.78763	0.28252	0.78648				0.2913	0.72575	0.29231	0.63285	0.2913	0.64069
		0.284	0.81964	0.28258	0.7893	0.28258	0.78708				0.29135	0.72593	0.29238	0.63255	0.29135	0.63962
		0.28405	0.81959	0.28263	0.78901	0.28263	0.78766				0.29143	0.72632	0.29245	0.6316	0.29143	0.63975
		0.2841	0.81946	0.28269	0.78945	0.28269	0.78848				0.29149	0.72511	0.29251	0.63239	0.29149	0.63894
		0.28416	0.81916	0.28275	0.78858	0.28275	0.78795				0.29155	0.72545	0.29257	0.63224	0.29155	0.63863
		0.28422	0.81801	0.2828	0.78876	0.2828	0.78747				0.29161	0.72459	0.29262	0.63195	0.29161	0.63798
		0.28427	0.81726	0.28287	0.78786	0.28287	0.78774				0.29166	0.72668	0.29268	0.63016	0.29166	0.63972
		0.28434	0.81706	0.28293	0.78829	0.28293	0.78749				0.29172	0.72758	0.29273	0.63068	0.29172	0.63965
		0.28442	0.81669	0.28299	0.78751	0.28299	0.78834				0.29179	0.729	0.29279	0.62998	0.29179	0.63976
		0.28447	0.81693	0.28304	0.78752	0.28304	0.78797				0.29183	0.73005	0.29283	0.632	0.29183	0.64139
		0.28451	0.81691	0.2831	0.78855	0.2831	0.78775				0.29191	0.73159	0.29289	0.63153	0.29191	0.64232
		0.28458	0.81584	0.28314	0.78815	0.28314	0.78653				0.29196	0.731	0.29294	0.63243	0.29196	0.64156
		0.28463	0.81639	0.2832	0.78846	0.2832	0.78579				0.29201	0.73105	0.293	0.6344	0.29201	0.64181
		0.28469	0.81769	0.28326	0.78876	0.28326	0.78624				0.29206	0.73017	0.29308	0.6351	0.29206	0.64071
		0.28476	0.81739	0.28331	0.78773	0.28331	0.78581				0.29215	0.73069	0.29314	0.63846	0.29215	0.6409
		0.28481	0.81714	0.28338	0.7893	0.28338	0.78849				0.29222	0.73077	0.2932	0.63809	0.29222	0.64133
		0.28486	0.81755	0.28344	0.78902	0.28344	0.78891				0.29226	0.72897	0.29326	0.63481	0.29226	0.63886
		0.28493	0.81884	0.28349	0.78821	0.28349	0.78872				0.29232	0.729	0.29332	0.63396	0.29232	0.63942
		0.28499	0.81776	0.28354	0.78869	0.28354	0.78869				0.2924	0.72939	0.29338	0.63334	0.2924	0.63907
		0.28505	0.81751	0.28359	0.7874	0.28359	0.78704				0.29247	0.72881	0.29345	0.63238	0.29247	0.63848
		0.2851	0.81743	0.28363	0.78728	0.28363	0.78689				0.29251	0.72843	0.2935	0.62965	0.29251	0.63624
		0.28516	0.81734	0.28369	0.78666	0.28369	0.7867				0.29257	0.72751	0.29354	0.6304	0.29257	0.63471
		0.28522	0.81758	0.28374	0.78673	0.28374	0.78667				0.29263	0.72775	0.29359	0.62878	0.29263	0.63508
		0.28528	0.81685	0.2838	0.78752	0.2838	0.78735				0.29269	0.72767	0.29364	0.62661	0.29269	0.63534
		0.28532	0.81754	0.28385	0.78562	0.28385	0.78543				0.29275	0.72698	0.2937	0.62463	0.29275	0.6349
		0.28537	0.81781	0.28392	0.78445	0.28392	0.78361				0.29281	0.72664	0.29376	0.62608	0.29281	0.63392
		0.28542	0.8183	0.28399	0.78454	0.28399	0.78271				0.29286	0.72563	0.29382	0.62647	0.29286	0.6328
		0.28549	0.81729	0.28405	0.78476	0.28405	0.78317				0.29292	0.72615	0.29387	0.62755	0.29292	0.63306
		0.28555	0.81717	0.28411	0.78315	0.28411	0.78328				0.29297	0.72531	0.29391	0.62923	0.29297	0.6319
		0.2856	0.817	0.28419	0.78322	0.28419	0.78434				0.29303	0.72554	0.29397	0.63034	0.29303	0.63099
		0.28566	0.81709	0.28426	0.78243	0.28426	0.7836				0.29308	0.72417	0.29405	0.63304	0.29308	0.62976
		0.28573	0.81802	0.28431	0.78209	0.28431	0.78483				0.29312	0.72414	0.2941	0.63229	0.29312	0.62916
		0.2858	0.81824	0.28437	0.7806	0.28437	0.78424				0.29318	0.72247	0.29415	0.63205	0.29318	0.62608
		0.28587	0.81818	0.28444	0.77984	0.28444	0.78355				0.29324	0.72105	0.29421	0.63253	0.29324	0.62653
		0.28594	0.81854	0.28449	0.78034	0.28449	0.78338				0.29329	0.71923	0.29426	0.63231	0.29329	0.6255
		0.28599	0.81953	0.28454	0.77882	0.28454	0.78118				0.29335	0.7197	0.29432	0.63232	0.29335	0.62665
		0.28602	0.81911	0.28459	0.78006	0.28459	0.782				0.2934	0.71975	0.29439	0.63006	0.2934	0.62657
		0.2861	0.81921	0.28466	0.78064	0.28466	0.78345				0.29345	0.72026	0.29444	0.62999	0.29345	0.62612
		0.28616	0.81997	0.28473	0.78065	0.28473	0.78356				0.2935	0.72014	0.2945	0.62957	0.2935	0.6257
		0.28622	0.82008	0.28479	0.78115	0.28479	0.78434				0.29356	0.7183	0.29457	0.63008	0.29356	0.62416
		0.28627	0.82016	0.28484	0.78061	0.28484	0.7846				0.29362	0.71845	0.29462	0.62864	0.29362	0.62444
		0.28632	0.8213	0.28489	0.7821	0.28489	0.78554				0.29368	0.71894	0.29468	0.62772	0.29368	0.62379
		0.28637	0.82209	0.28494	0.78284	0.28494	0.78654				0.29373	0.7194	0.29473	0.62819	0.29373	0.62588
		0.28642	0.82263	0.28499	0.7829	0.28499	0.7864				0.29381	0.72004	0.29479	0.62796	0.29381	0.62626
		0.28646	0.82225	0.28504	0.78273	0.28504	0.78735				0.29388	0.71974	0.29484	0.62691	0.29388	0.62573
		0.28651	0.82175	0.28509	0.78342	0.28509	0.78863				0.29394	0.72046	0.2949	0.62604	0.29394	0.62498
		0.28657	0.82224	0.28515	0.78348	0.28515	0.78739				0.29399	0.72299	0.29496	0.62648	0.29399	0.62719
		0.28661	0.82244	0.2852	0.78263	0.2852	0.78688				0.29404	0.72095	0.29502	0.62454	0.29404	0.62562
		0.28665	0.82047	0.28526	0.78286	0.28526	0.7867				0.29408	0.72069	0.29509	0.62385	0.29408	0.62657
		0.2867	0.82104	0.28531	0.78407	0.28531	0.78626				0.29414	0.7212	0.29515	0.62448	0.29414	0.62767
		0.28676	0.82178	0.28535	0.78478	0.28535	0.78607				0.2942	0.72114	0.2952	0.62332	0.2942	0.62765
		0.28682	0.82078	0.28541	0.78506	0.28541	0.78605				0.29426	0.72077	0.29525	0.62154	0.29426	0.62771
		0.28689	0.82046	0.28549	0.78591	0.28549	0.78706				0.29433	0.71965	0.2953	0.62146	0.29433	0.62717
		0.28697	0.8208	0.28555	0.78549	0.28555	0.78633				0.29438	0.72083	0.29538	0.619	0.29438	0.62784
		0.28704	0.82105	0.28561	0.78432	0.28561	0.78496				0.29446	0.7215	0.29545	0.61828	0.29446	0.62852
		0.28709	0.82125	0.28568	0.7838	0.28568	0.78504				0.29452	0.72177	0.2955	0.618	0.29452	0.62785
		0.28716	0.82174	0.28573	0.78266	0.28573	0.78469				0.29458	0.72119	0.29558	0.61735	0.29458	0.62762
		0.28723	0.82206	0.28578	0.78302	0.28578	0.78527				0.29463	0.72092	0.29564	0.61502	0.29463	0.62665
		0.2873	0.82283	0.28585	0.7816	0.28585	0.78419				0.29469	0.72	0.29569	0.61385	0.29469	0.62551
		0.28734	0.82237	0.28592	0.78184	0.28592	0.78386				0.29474	0.71927	0.29576	0.61197	0.29474	0.62491
		0.28739	0.82251	0.28597	0.78226	0.28597	0.78377				0.2948	0.71828	0.29582	0.61407	0.2948	0.62365
		0.28745	0.82197	0.28602	0.78224	0.28602	0.78282				0.29488	0.71825	0.29587	0.61363	0.29488	0.62272
		0.2875	0.82294	0.28607	0.78312	0.28607	0.78453				0.29494	0.71644	0.29591	0.61029	0.29494	0.62144
		0.28756	0.82399	0.28612	0.78279	0.28612	0.78426				0.295	0.71778	0.29596	0.61074	0.295	0.62204
		0.28761	0.82371	0.28619	0.78287	0.28619	0.78467				0.29504	0.71782	0.29601	0.60993	0.29504	0.62423
		0.28767	0.82338	0.28624	0.7828	0.28624	0.78507				0.2951	0.71809	0.29607	0.60929	0.2951	0.62448
		0.28773	0.82341	0.28629	0.78203	0.28629	0.78457				0.29515	0.71725	0.29614	0.60762	0.29515	0.62425
		0.28779	0.82267	0.28634	0.78291	0.28634	0.78316				0.2952	0.71807	0.2962	0.60793	0.2952	0.62614
		0.28784	0.82216	0.2864	0.78311	0.2864	0.78385				0.29526	0.71856	0.29626	0.60825	0.29526	0.62578
		0.28788	0.82225	0.28645	0.78366	0.28645	0.78494				0.29533	0.7178	0.29633	0.60668	0.29533	0.6236
		0.28793	0.82255	0.2865	0.78352	0.2865	0.78539				0.2954	0.71642	0.29639	0.60729	0.2954	0.62386
		0.288	0.82234	0.28656	0.78216	0.28656	0.78408				0.29547	0.71503	0.29645	0.60789	0.29547	0.62109
		0.28808	0.82225	0.28662	0.7811	0.28662	0.78224				0.29552	0.7145	0.29651	0.60664	0.29552	0.62163
		0.28814	0.82154	0.28668	0.78042	0.28668	0.78244				0.29558	0.71331	0.29656	0.60746	0.29558	0.62201
		0.28821	0.82085	0.28674	0.78298	0.28674	0.78459				0.29565	0.7135	0.29661	0.60732	0.29565	0.6215
		0.28827	0.8221	0.2868	0.78334	0.2868	0.78461				0.2957	0.71204	0.29666	0.6058	0.2957	0.6214
		0.28832	0.82103	0.28687	0.78317	0.28687	0.78485				0.29576	0.71241	0.29672	0.60585	0.29576	0.62231
		0.28838	0.82028	0.28693	0.78314	0.28693	0.78447				0.29581	0.71308	0.29677	0.60615	0.29581	0.62248
		0.28844	0.82021	0.28699	0.78091	0.28699	0.7833				0.29586	0.7126	0.29685	0.60473	0.29586	0.62108
		0.28849	0.81982	0.28705	0.78037	0.28705	0.78192				0.29591	0.71342	0.29692	0.60521	0.29591	0.62145
		0.28855	0.81894	0.28712	0.78061	0.28712	0.78245				0.29597	0.71457	0.29697	0.60497	0.29597	0.62258
		0.28859	0.8187	0.28718	0.78002	0.28718	0.782				0.29603	0.71601	0.29702	0.60346	0.29603	0.62292
		0.28866	0.81929	0.28722	0.77937	0.28722	0.78191				0.29608	0.7153	0.29709	0.60224	0.29608	0.62167
		0.28871	0.81822	0.28727	0.77975	0.28727	0.78294				0.29615	0.71599	0.29716	0.59957	0.29615	0.62237
		0.28879	0.81842	0.28732	0.78007	0.28732	0.78351				0.29621	0.71762	0.2972	0.60238	0.29621	0.62429
		0.28884	0.81807	0.28737	0.77955	0.28737	0.78309				0.29629	0.71845	0.29726	0.60347	0.29629	0.62548
		0.2889	0.81774	0.28742	0.77859	0.28742	0.78262				0.29635	0.71633	0.29732	0.603	0.29635	0.6244
		0.28895	0.81832	0.28748	0.77674	0.28748	0.78122				0.29641	0.7134	0.29738	0.60268	0.29641	0.62219
		0.28899	0.81828	0.28753	0.7775	0.28753	0.78239				0.29646	0.71446	0.29744	0.60441	0.29646	0.62239
		0.28905	0.8168	0.28759	0.77808	0.28759	0.78204				0.29652	0.71385	0.29751	0.60168	0.29652	0.6218
		0.28912	0.81651	0.28765	0.77831	0.28765	0.78147				0.29658	0.71262	0.29756	0.60123	0.29658	0.62049
		0.28917	0.81561	0.2877	0.77738	0.2877	0.78038				0.29663	0.71267	0.29764	0.60083	0.29663	0.6203
		0.28923	0.8157	0.28776	0.7764	0.28776	0.77871				0.29671	0.7121	0.2977	0.60138	0.29671	0.62117
		0.28929	0.81574	0.28782	0.77515	0.28782	0.77788				0.29678	0.71262	0.29776	0.60197	0.29678	0.62172
		0.28935	0.81473	0.28788	0.77618	0.28788	0.77906				0.29684	0.71139	0.29782	0.60132	0.29684	0.62057
		0.28941	0.81499	0.28794	0.7765	0.28794	0.77937				0.2969	0.71148	0.29788	0.59817	0.2969	0.62079
		0.28946	0.81494	0.28798	0.77637	0.28798	0.77803				0.29694	0.71163	0.29793	0.59631	0.29694	0.6195
		0.28951	0.81468	0.28804	0.77657	0.28804	0.77689				0.29699	0.71234	0.29798	0.59675	0.29699	0.62098
		0.28957	0.81459	0.28811	0.77392	0.28811	0.77519				0.29704	0.71069	0.29803	0.59676	0.29704	0.61811
		0.28962	0.81498	0.28816	0.77342	0.28816	0.77461				0.2971	0.71094	0.2981	0.59628	0.2971	0.6184
		0.28968	0.81426	0.28822	0.77301	0.28822	0.77376				0.29716	0.70847	0.29815	0.59748	0.29716	0.61527
		0.28974	0.81253	0.28829	0.77343	0.28829	0.77386				0.29721	0.70983	0.29821	0.59839	0.29721	0.61604
		0.2898	0.81473	0.28835	0.77189	0.28835	0.77311				0.29727	0.70864	0.29826	0.59738	0.29727	0.61466
		0.28985	0.81421	0.2884	0.77135	0.2884	0.77251				0.29735	0.70847	0.29831	0.59615	0.29735	0.61444
		0.28993	0.81356	0.28847	0.77098	0.28847	0.77188				0.2974	0.70969	0.29837	0.59657	0.2974	0.61472
		0.29	0.81362	0.28853	0.77062	0.28853	0.77081				0.29746	0.71123	0.29841	0.59808	0.29746	0.61564
		0.29004	0.81312	0.28858	0.77125	0.28858	0.77062				0.29751	0.71103	0.29848	0.59709	0.29751	0.61552
		0.29008	0.81331	0.28863	0.77156	0.28863	0.76999				0.29756	0.71146	0.29853	0.59937	0.29756	0.61563
		0.29012	0.81338	0.28869	0.77139	0.28869	0.77069				0.29762	0.71194	0.2986	0.59859	0.29762	0.61681
		0.29016	0.81205	0.28875	0.772	0.28875	0.76957				0.29768	0.71119	0.29866	0.59812	0.29768	0.6158
		0.29022	0.81102	0.2888	0.77124	0.2888	0.7691				0.29775	0.71073	0.29872	0.59752	0.29775	0.61502
		0.29027	0.81111	0.28886	0.77117	0.28886	0.76901				0.2978	0.70903	0.29877	0.59812	0.2978	0.61427
		0.29033	0.81146	0.28892	0.76982	0.28892	0.76774				0.29786	0.70866	0.29884	0.59714	0.29786	0.61504
		0.29037	0.81134	0.28897	0.76773	0.28897	0.76601				0.29791	0.70764	0.2989	0.59819	0.29791	0.61333
		0.29043	0.80983	0.28903	0.76603	0.28903	0.76528				0.29797	0.70797	0.29897	0.60028	0.29797	0.61429
		0.29048	0.80975	0.28909	0.76679	0.28909	0.76607				0.29804	0.70597	0.29902	0.59624	0.29804	0.6111
		0.29053	0.80939	0.28913	0.76507	0.28913	0.7637				0.29811	0.70541	0.29908	0.59663	0.29811	0.61107
		0.29058	0.80852	0.28918	0.76547	0.28918	0.76397				0.29816	0.70607	0.29914	0.59709	0.29816	0.61286
		0.29062	0.80828	0.28922	0.76553	0.28922	0.76444				0.29822	0.70497	0.2992	0.59611	0.29822	0.61252
		0.29068	0.80883	0.28927	0.7652	0.28927	0.76466				0.29826	0.70392	0.29927	0.59616	0.29826	0.61101
		0.29074	0.80788	0.28932	0.76508	0.28932	0.76565				0.29831	0.70437	0.29932	0.59718	0.29831	0.6115
		0.29079	0.80736	0.28937	0.76577	0.28937	0.76666				0.29836	0.70312	0.29937	0.59765	0.29836	0.6115
		0.29083	0.80874	0.28942	0.7649	0.28942	0.76545				0.2984	0.70424	0.29941	0.59707	0.2984	0.61289
		0.29089	0.80851	0.28947	0.76385	0.28947	0.7652				0.29846	0.70421	0.29948	0.59785	0.29846	0.61286
		0.29095	0.80838	0.28952	0.76331	0.28952	0.76362				0.29852	0.70327	0.29953	0.59878	0.29852	0.61022
		0.29101	0.80874	0.28957	0.76484	0.28957	0.76541				0.29859	0.70384	0.29959	0.6015	0.29859	0.61063
		0.29108	0.80764	0.28963	0.76656	0.28963	0.76718				0.29864	0.70305	0.29963	0.6002	0.29864	0.60954
		0.29114	0.80724	0.28969	0.76525	0.28969	0.76671				0.2987	0.70461	0.29967	0.60095	0.2987	0.61129
		0.29119	0.8073	0.28974	0.76476	0.28974	0.7665				0.29876	0.7055	0.29972	0.60005	0.29876	0.61213
		0.29125	0.80761	0.28979	0.76611	0.28979	0.76679				0.29883	0.70419	0.29978	0.59964	0.29883	0.61046
		0.2913	0.80696	0.28985	0.76571	0.28985	0.76542				0.29888	0.70536	0.29985	0.59773	0.29888	0.61132
		0.29135	0.80771	0.2899	0.76459	0.2899	0.76311				0.29894	0.70509	0.29991	0.59532	0.29894	0.61149
		0.29141	0.80724	0.28997	0.76364	0.28997	0.76187				0.299	0.70695	0.29997	0.59379	0.299	0.61355
		0.29146	0.80727	0.29003	0.76445	0.29003	0.76203				0.29905	0.70688	0.30004	0.59258	0.29905	0.61429
		0.29151	0.80661	0.29009	0.76596	0.29009	0.76357				0.2991	0.70762	0.30011	0.59483	0.2991	0.6143
		0.29157	0.80598	0.29013	0.76653	0.29013	0.76352				0.29916	0.70744	0.30018	0.59461	0.29916	0.61372
		0.29161	0.80489	0.29017	0.76752	0.29017	0.76349				0.29923	0.7067	0.30024	0.59483	0.29923	0.61257
		0.29166	0.80417	0.29023	0.76787	0.29023	0.76436				0.29929	0.70681	0.30029	0.59467	0.29929	0.61259
		0.29172	0.80298	0.29028	0.76745	0.29028	0.76363				0.29935	0.70633	0.30034	0.59402	0.29935	0.61226
		0.29179	0.80259	0.29034	0.76797	0.29034	0.76381				0.29941	0.70578	0.3004	0.59354	0.29941	0.61056
		0.29183	0.80299	0.2904	0.76974	0.2904	0.76452				0.29946	0.70764	0.30047	0.59336	0.29946	0.61069
		0.29188	0.802	0.29046	0.77045	0.29046	0.76521				0.2995	0.70921	0.30052	0.59696	0.2995	0.61218
		0.29195	0.80138	0.29051	0.7697	0.29051	0.76535				0.29954	0.70933	0.30058	0.59637	0.29954	0.61325
		0.29202	0.80017	0.29055	0.77124	0.29055	0.76608				0.29959	0.70906	0.30062	0.59687	0.29959	0.61185
		0.2921	0.79991	0.29061	0.77133	0.29061	0.76655				0.29966	0.70918	0.30068	0.5986	0.29966	0.61178
		0.29215	0.80035	0.29068	0.7708	0.29068	0.76546				0.29973	0.70858	0.30073	0.59827	0.29973	0.61028
		0.2922	0.80019	0.29072	0.77023	0.29072	0.76429				0.29977	0.70717	0.30078	0.59901	0.29977	0.60989
		0.29226	0.80051	0.29077	0.77187	0.29077	0.76535				0.29983	0.70474	0.30083	0.59762	0.29983	0.607
		0.29232	0.8002	0.29082	0.77212	0.29082	0.76529				0.29988	0.70659	0.3009	0.59786	0.29988	0.60804
		0.29237	0.80098	0.29087	0.77226	0.29087	0.76548				0.29992	0.70638	0.30097	0.59744	0.29992	0.60718
		0.29244	0.80095	0.29093	0.77106	0.29093	0.76532				0.29998	0.70519	0.30102	0.59693	0.29998	0.60612
		0.2925	0.79947	0.291	0.77184	0.291	0.76671				0.30004	0.7051	0.30107	0.59687	0.30004	0.60636
		0.29256	0.79919	0.29107	0.77232	0.29107	0.7676				0.30009	0.70766	0.30112	0.59846	0.30009	0.60678
		0.29261	0.80024	0.29112	0.7704	0.29112	0.76643				0.30015	0.70907	0.30116	0.59936	0.30015	0.60711
		0.29267	0.79967	0.29117	0.77037	0.29117	0.76604				0.3002	0.70779	0.30122	0.60197	0.3002	0.60512
		0.29274	0.80039	0.29124	0.77126	0.29124	0.76752				0.30024	0.70758	0.30127	0.60196	0.30024	0.60478
		0.29279	0.79921	0.2913	0.77284	0.2913	0.76857				0.3003	0.70648	0.30133	0.60345	0.3003	0.60407
		0.29285	0.79821	0.29136	0.77241	0.29136	0.76911				0.30034	0.70686	0.30139	0.60233	0.30034	0.60379
		0.29291	0.79784	0.2914	0.77121	0.2914	0.76778				0.3004	0.70679	0.30145	0.60246	0.3004	0.60547
		0.29295	0.7979	0.29145	0.77105	0.29145	0.76755				0.30045	0.70618	0.30152	0.60316	0.30045	0.60524
		0.293	0.79818	0.29151	0.77179	0.29151	0.76823				0.30052	0.70576	0.30157	0.60188	0.30052	0.60616
		0.29304	0.79764	0.29156	0.77241	0.29156	0.76783				0.30058	0.70714	0.30163	0.59883	0.30058	0.60802
		0.29308	0.79794	0.29161	0.77211	0.29161	0.76793				0.30065	0.70715	0.30168	0.59781	0.30065	0.60894
		0.29314	0.7974	0.29166	0.77063	0.29166	0.76621				0.30071	0.70697	0.30172	0.60036	0.30071	0.6092
		0.29319	0.79731	0.29173	0.77112	0.29173	0.76523				0.30077	0.70598	0.30177	0.59839	0.30077	0.60855
		0.29326	0.79711	0.2918	0.77112	0.2918	0.76551				0.30084	0.70612	0.30182	0.59535	0.30084	0.60795
		0.29333	0.79631	0.29186	0.77162	0.29186	0.76513				0.30091	0.7046	0.30189	0.59527	0.30091	0.60688
		0.29337	0.79551	0.29191	0.7714	0.29191	0.76484				0.30095	0.70465	0.30195	0.59542	0.30095	0.6068
		0.29342	0.79583	0.29197	0.77117	0.29197	0.76449				0.30099	0.70609	0.30201	0.59514	0.30099	0.60861
		0.29347	0.79627	0.29203	0.77163	0.29203	0.76432				0.30104	0.70597	0.30205	0.59514	0.30104	0.60888
		0.29352	0.79605	0.29209	0.77038	0.29209	0.76324				0.30109	0.70707	0.3021	0.59392	0.30109	0.61034
		0.29356	0.7955	0.29214	0.77018	0.29214	0.76331				0.30114	0.70709	0.30216	0.59302	0.30114	0.60904
		0.2936	0.79466	0.2922	0.77083	0.2922	0.7638				0.30118	0.70541	0.30221	0.59117	0.30118	0.60766
		0.29365	0.79418	0.29225	0.77112	0.29225	0.7644				0.30123	0.70618	0.30225	0.59129	0.30123	0.60656
		0.29369	0.79482	0.29231	0.77141	0.29231	0.76408				0.30128	0.70471	0.3023	0.59029	0.30128	0.60418
		0.29374	0.79485	0.29236	0.77044	0.29236	0.76289				0.30132	0.70446	0.30236	0.58593	0.30132	0.60561
		0.29379	0.79309	0.2924	0.76913	0.2924	0.76163				0.30138	0.70384	0.30241	0.58417	0.30138	0.60414
		0.29383	0.79242	0.29246	0.76693	0.29246	0.75964				0.30146	0.7032	0.30248	0.58387	0.30146	0.60281
		0.29389	0.7917	0.29251	0.76556	0.29251	0.75866				0.3015	0.70268	0.30255	0.58249	0.3015	0.6028
		0.29394	0.79196	0.29256	0.76501	0.29256	0.75669				0.30157	0.70353	0.30261	0.58052	0.30157	0.60282
		0.294	0.79192	0.2926	0.76474	0.2926	0.75734				0.30163	0.70302	0.30267	0.57808	0.30163	0.60359
		0.29408	0.79005	0.29266	0.76365	0.29266	0.75677				0.30169	0.7017	0.30273	0.57796	0.30169	0.60187
		0.29415	0.79045	0.29272	0.76247	0.29272	0.75656				0.30175	0.70169	0.30278	0.57774	0.30175	0.60184
		0.29421	0.79055	0.29276	0.76353	0.29276	0.75607				0.3018	0.70032	0.30284	0.5778	0.3018	0.60116
		0.29427	0.7915	0.29283	0.76204	0.29283	0.75475				0.30187	0.69875	0.30289	0.57666	0.30187	0.60062
		0.29432	0.79137	0.29288	0.75943	0.29288	0.75264				0.30194	0.69523	0.30294	0.57521	0.30194	0.59807
		0.29437	0.79076	0.29292	0.7586	0.29292	0.75192				0.30199	0.69456	0.303	0.57512	0.30199	0.59716
		0.29441	0.79179	0.29297	0.76006	0.29297	0.75162				0.30204	0.69474	0.30305	0.57505	0.30204	0.59684
		0.29446	0.79082	0.29301	0.76105	0.29301	0.75153				0.30209	0.69315	0.30311	0.57361	0.30209	0.59505
		0.29452	0.79088	0.29306	0.75924	0.29306	0.74923				0.30215	0.69135	0.30318	0.56991	0.30215	0.59392
		0.29458	0.79069	0.29312	0.75813	0.29312	0.74792				0.3022	0.69144	0.30325	0.57236	0.3022	0.59455
		0.29463	0.78962	0.29317	0.75677	0.29317	0.74709				0.30226	0.69258	0.30331	0.57256	0.30226	0.59548
		0.29467	0.78888	0.29321	0.7561	0.29321	0.74695				0.30231	0.69186	0.30337	0.57315	0.30231	0.5949
		0.29472	0.78783	0.29326	0.75517	0.29326	0.74569				0.30237	0.691	0.30342	0.57138	0.30237	0.59338
		0.29477	0.7868	0.2933	0.75452	0.2933	0.74491				0.30243	0.68995	0.30347	0.56867	0.30243	0.59215
		0.29482	0.78653	0.29335	0.75347	0.29335	0.74285				0.30248	0.6898	0.30352	0.56774	0.30248	0.59022
		0.29488	0.78635	0.2934	0.75277	0.2934	0.74304				0.30253	0.68854	0.30357	0.56924	0.30253	0.58917
		0.29493	0.7856	0.29346	0.75158	0.29346	0.74428				0.30258	0.68817	0.30362	0.57001	0.30258	0.5887
		0.29498	0.78618	0.2935	0.75077	0.2935	0.74328				0.30264	0.68753	0.30367	0.57054	0.30264	0.5865
		0.29502	0.78654	0.29355	0.74996	0.29355	0.74181				0.30271	0.68629	0.30374	0.57054	0.30271	0.58655
		0.29509	0.78708	0.2936	0.75056	0.2936	0.74139				0.30278	0.68679	0.3038	0.56763	0.30278	0.58673
		0.29515	0.7893	0.29365	0.75233	0.29365	0.74289				0.30283	0.68648	0.30385	0.56402	0.30283	0.58561
		0.29522	0.78984	0.29371	0.7521	0.29371	0.74276				0.30288	0.68605	0.30391	0.56329	0.30288	0.5849
		0.29529	0.78809	0.29376	0.75193	0.29376	0.7423				0.30294	0.68634	0.30396	0.56322	0.30294	0.58636
		0.29534	0.78843	0.29382	0.75341	0.29382	0.74149				0.30299	0.68614	0.30401	0.56264	0.30299	0.58698
		0.29539	0.78826	0.29388	0.75343	0.29388	0.74123				0.30306	0.6835	0.30407	0.56252	0.30306	0.58464
		0.29544	0.7896	0.29395	0.75388	0.29395	0.74249				0.30313	0.68228	0.30412	0.56162	0.30313	0.58498
		0.2955	0.79011	0.29401	0.75257	0.29401	0.74196				0.30318	0.68173	0.30417	0.56088	0.30318	0.5839
		0.29555	0.79016	0.29406	0.75126	0.29406	0.7407				0.30323	0.67966	0.30422	0.55933	0.30323	0.5825
		0.2956	0.78956	0.2941	0.75053	0.2941	0.74055				0.30328	0.67843	0.30428	0.55947	0.30328	0.58058
		0.29566	0.78931	0.29416	0.75001	0.29416	0.74034				0.30332	0.67677	0.30432	0.55966	0.30332	0.58081
		0.29572	0.79033	0.29421	0.74871	0.29421	0.73979				0.30338	0.67449	0.30439	0.55908	0.30338	0.57978
		0.29578	0.78987	0.29426	0.74714	0.29426	0.73919				0.30344	0.67259	0.30444	0.55812	0.30344	0.57873
		0.29583	0.7894	0.29431	0.74735	0.29431	0.73991				0.3035	0.67191	0.30449	0.55866	0.3035	0.57681
		0.29589	0.78902	0.29437	0.74654	0.29437	0.73979				0.30355	0.67156	0.30455	0.55604	0.30355	0.57634
		0.29596	0.7891	0.29442	0.74631	0.29442	0.74001				0.3036	0.67084	0.30461	0.55562	0.3036	0.57673
		0.29601	0.78848	0.29448	0.74452	0.29448	0.73942				0.30364	0.67078	0.30467	0.55534	0.30364	0.57755
		0.29606	0.78872	0.29453	0.74451	0.29453	0.74015				0.30371	0.66986	0.30472	0.55344	0.30371	0.57544
		0.2961	0.78905	0.29458	0.74291	0.29458	0.73893				0.30377	0.66979	0.30478	0.55303	0.30377	0.57616
		0.29615	0.78891	0.29465	0.74321	0.29465	0.7383				0.30382	0.66946	0.30484	0.55297	0.30382	0.57398
		0.2962	0.78819	0.2947	0.74369	0.2947	0.73845				0.30388	0.66959	0.3049	0.55237	0.30388	0.57388
		0.29626	0.78915	0.29477	0.74423	0.29477	0.73807				0.30392	0.66925	0.30494	0.55093	0.30392	0.57305
		0.29632	0.7895	0.29483	0.74241	0.29483	0.73752				0.30398	0.66968	0.30499	0.55222	0.30398	0.57146
		0.29637	0.78849	0.29489	0.74195	0.29489	0.7384				0.30402	0.66901	0.30503	0.55286	0.30402	0.57119
		0.29642	0.7878	0.29495	0.7428	0.29495	0.73861				0.30407	0.6697	0.30508	0.5531	0.30407	0.57214
		0.29648	0.78888	0.29501	0.74146	0.29501	0.7395				0.30413	0.67027	0.30514	0.55304	0.30413	0.57241
		0.29653	0.7887	0.29507	0.74143	0.29507	0.73977				0.30417	0.67183	0.3052	0.55257	0.30417	0.57225
		0.29659	0.78893	0.29512	0.74089	0.29512	0.73976				0.30422	0.67284	0.30526	0.55415	0.30422	0.57328
		0.29664	0.78923	0.29517	0.74024	0.29517	0.73951				0.30426	0.67298	0.30531	0.55337	0.30426	0.57175
		0.29669	0.78894	0.29524	0.73947	0.29524	0.73827				0.30433	0.67341	0.30537	0.55406	0.30433	0.57126
		0.29674	0.79102	0.2953	0.73755	0.2953	0.73681				0.3044	0.67483	0.30542	0.55493	0.3044	0.57219
		0.29678	0.79106	0.29535	0.7372	0.29535	0.73681				0.30444	0.673	0.30548	0.55642	0.30444	0.5711
		0.29685	0.78991	0.2954	0.73719	0.2954	0.73845				0.3045	0.67246	0.30552	0.55776	0.3045	0.56852
		0.2969	0.78969	0.29545	0.73862	0.29545	0.73846				0.30457	0.67027	0.3056	0.55715	0.30457	0.56618
		0.29694	0.78817	0.2955	0.73935	0.2955	0.73992				0.30462	0.67001	0.30567	0.55825	0.30462	0.5657
		0.297	0.78867	0.29555	0.74052	0.29555	0.74088				0.30468	0.66953	0.30573	0.5573	0.30468	0.56436
		0.29705	0.78904	0.2956	0.74051	0.2956	0.7411				0.30473	0.67215	0.30576	0.5578	0.30473	0.56671
		0.2971	0.78995	0.29566	0.74066	0.29566	0.74367				0.30478	0.67301	0.30581	0.5579	0.30478	0.56573
		0.29717	0.79035	0.29572	0.73875	0.29572	0.74253				0.30485	0.67237	0.30587	0.56082	0.30485	0.56423
		0.29723	0.79091	0.29576	0.73935	0.29576	0.74358				0.30491	0.6744	0.30594	0.56189	0.30491	0.56513
		0.29728	0.79104	0.29581	0.73944	0.29581	0.74427				0.30496	0.67506	0.306	0.56415	0.30496	0.56583
		0.29733	0.79024	0.29587	0.73789	0.29587	0.74403				0.30502	0.6745	0.30604	0.56388	0.30502	0.56554
		0.29738	0.79049	0.29591	0.73872	0.29591	0.74361				0.30507	0.67404	0.30609	0.56203	0.30507	0.56419
		0.29743	0.79035	0.29595	0.74044	0.29595	0.74457				0.30513	0.67465	0.30615	0.56392	0.30513	0.56468
		0.29748	0.79069	0.29601	0.73814	0.29601	0.74199				0.30517	0.67452	0.30621	0.56304	0.30517	0.5644
		0.29754	0.79014	0.29606	0.73745	0.29606	0.74171				0.30522	0.67503	0.30627	0.56328	0.30522	0.5638
		0.29759	0.79115	0.29612	0.73627	0.29612	0.74148				0.30526	0.67597	0.30631	0.56303	0.30526	0.56369
		0.29763	0.79139	0.29616	0.73568	0.29616	0.74057				0.30532	0.67541	0.30638	0.56248	0.30532	0.56237
		0.29768	0.79016	0.2962	0.73418	0.2962	0.73941				0.30538	0.67581	0.30644	0.56321	0.30538	0.56343
		0.29774	0.79016	0.29627	0.73413	0.29627	0.73995				0.30544	0.6747	0.30648	0.56464	0.30544	0.56275
		0.29779	0.78922	0.29632	0.73436	0.29632	0.74061				0.30549	0.67546	0.30654	0.56747	0.30549	0.56272
		0.29784	0.78853	0.29638	0.73503	0.29638	0.74045				0.30555	0.67899	0.30659	0.56659	0.30555	0.56397
		0.2979	0.78883	0.29642	0.73428	0.29642	0.73919				0.3056	0.68022	0.30666	0.56595	0.3056	0.56463
		0.29795	0.78943	0.29648	0.73278	0.29648	0.73746				0.30565	0.67881	0.30671	0.56544	0.30565	0.56544
		0.29801	0.78848	0.29653	0.73369	0.29653	0.73723				0.30572	0.67928	0.30675	0.56419	0.30572	0.56595
		0.29807	0.78944	0.29659	0.73406	0.29659	0.73916				0.30577	0.67861	0.3068	0.56348	0.30577	0.56731
		0.29812	0.78826	0.29663	0.73266	0.29663	0.73755				0.30581	0.67714	0.30685	0.56346	0.30581	0.56593
		0.29818	0.79011	0.29667	0.73057	0.29667	0.73576				0.30586	0.67776	0.3069	0.56259	0.30586	0.56595
		0.29823	0.791	0.29673	0.73037	0.29673	0.73476				0.30593	0.67703	0.30696	0.56291	0.30593	0.5663
		0.29828	0.79099	0.29677	0.73005	0.29677	0.73464				0.30599	0.67617	0.30702	0.56234	0.30599	0.56504
		0.29834	0.79138	0.29684	0.73018	0.29684	0.73349				0.30606	0.67762	0.30708	0.56136	0.30606	0.56561
		0.29839	0.79156	0.2969	0.73079	0.2969	0.7341				0.30611	0.67966	0.30712	0.56123	0.30611	0.56596
		0.29844	0.79126	0.29696	0.72952	0.29696	0.73347				0.30617	0.67802	0.30718	0.56333	0.30617	0.56338
		0.29849	0.79164	0.29702	0.72994	0.29702	0.7345				0.30623	0.67622	0.30723	0.56312	0.30623	0.56058
		0.29853	0.79142	0.29706	0.72812	0.29706	0.7334				0.30629	0.67654	0.30728	0.5617	0.30629	0.56047
		0.29858	0.78919	0.29712	0.72844	0.29712	0.73361				0.30634	0.67655	0.30732	0.56261	0.30634	0.56162
		0.29864	0.78941	0.29717	0.72828	0.29717	0.7335				0.30639	0.67709	0.30737	0.56318	0.30639	0.56118
		0.2987	0.78897	0.29723	0.7273	0.29723	0.73296				0.30645	0.67789	0.30744	0.56139	0.30645	0.56235
		0.29875	0.78999	0.29727	0.72814	0.29727	0.73347				0.30651	0.6781	0.3075	0.56068	0.30651	0.56198
		0.2988	0.79031	0.29731	0.72727	0.29731	0.73387				0.30658	0.67669	0.30756	0.5589	0.30658	0.56073
		0.29885	0.78923	0.29736	0.72642	0.29736	0.73416				0.30663	0.67555	0.30761	0.55791	0.30663	0.56084
		0.2989	0.78897	0.29741	0.72487	0.29741	0.73281				0.30667	0.67345	0.30767	0.55968	0.30667	0.55916
		0.29896	0.78902	0.29746	0.72529	0.29746	0.73211				0.30674	0.67367	0.30773	0.55881	0.30674	0.55961
		0.29902	0.78885	0.29751	0.72451	0.29751	0.73132				0.30679	0.67654	0.30778	0.55859	0.30679	0.56092
		0.29909	0.78883	0.29756	0.72417	0.29756	0.73043				0.30684	0.67614	0.30783	0.55693	0.30684	0.56181
		0.29915	0.78893	0.29761	0.72412	0.29761	0.73004				0.30689	0.67498	0.30788	0.55509	0.30689	0.56153
		0.2992	0.78804	0.29766	0.72325	0.29766	0.72954				0.30694	0.67259	0.30794	0.55583	0.30694	0.55787
		0.29926	0.78685	0.29773	0.72204	0.29773	0.72847				0.307	0.6724	0.30798	0.55526	0.307	0.55754
		0.29932	0.78659	0.29778	0.7231	0.29778	0.73029				0.30706	0.67235	0.30802	0.55597	0.30706	0.55669
		0.29938	0.78692	0.29783	0.72328	0.29783	0.72955				0.30711	0.67191	0.30806	0.55503	0.30711	0.55548
		0.29944	0.78617	0.29788	0.72321	0.29788	0.73071				0.30717	0.67122	0.30811	0.55557	0.30717	0.55476
		0.29951	0.78529	0.29795	0.72364	0.29795	0.73017				0.30722	0.67103	0.30816	0.55403	0.30722	0.55454
		0.29955	0.78587	0.298	0.72452	0.298	0.731				0.30728	0.67133	0.30822	0.55253	0.30728	0.55352
		0.2996	0.78544	0.29805	0.72632	0.29805	0.73328				0.30733	0.66804	0.30827	0.55215	0.30733	0.55059
		0.29964	0.78485	0.2981	0.72388	0.2981	0.73085				0.30739	0.66899	0.30833	0.55128	0.30739	0.55252
		0.29967	0.78524	0.29815	0.72508	0.29815	0.73121				0.30745	0.66636	0.30839	0.55332	0.30745	0.54927
		0.29972	0.78528	0.2982	0.72669	0.2982	0.73244				0.30749	0.66719	0.30845	0.55281	0.30749	0.54987
		0.29976	0.7872	0.29826	0.72738	0.29826	0.73136				0.30753	0.66698	0.30851	0.55342	0.30753	0.5488
		0.29982	0.78692	0.29831	0.72761	0.29831	0.73064				0.30757	0.66537	0.30858	0.55083	0.30757	0.5485
		0.29986	0.7865	0.29836	0.72697	0.29836	0.72992				0.30763	0.66759	0.30863	0.54951	0.30763	0.55131
		0.29992	0.78545	0.29841	0.72654	0.29841	0.72926				0.30769	0.66647	0.30868	0.55019	0.30769	0.54966
		0.29999	0.786	0.29847	0.72674	0.29847	0.72935				0.30774	0.66616	0.30872	0.5485	0.30774	0.54897
		0.30004	0.78516	0.29852	0.72687	0.29852	0.73046				0.30779	0.66412	0.30877	0.5487	0.30779	0.54704
		0.30008	0.78502	0.29859	0.7279	0.29859	0.73117				0.30784	0.66416	0.30884	0.54769	0.30784	0.54899
		0.30012	0.78531	0.29864	0.72801	0.29864	0.73108				0.30788	0.66347	0.3089	0.54715	0.30788	0.54871
		0.30018	0.78616	0.2987	0.72911	0.2987	0.73183				0.30794	0.66238	0.30896	0.5482	0.30794	0.54774
		0.30024	0.78676	0.29876	0.7293	0.29876	0.73284				0.30799	0.662	0.30902	0.5461	0.30799	0.54835
		0.3003	0.78611	0.2988	0.7301	0.2988	0.73125				0.30803	0.66119	0.30906	0.54407	0.30803	0.54651
		0.30035	0.7866	0.29887	0.73107	0.29887	0.72942				0.30808	0.6622	0.3091	0.54111	0.30808	0.54799
		0.30041	0.78569	0.29892	0.7322	0.29892	0.72927				0.30812	0.66079	0.30918	0.54008	0.30812	0.54681
		0.30046	0.78576	0.29897	0.73286	0.29897	0.73064				0.30817	0.66052	0.30925	0.53747	0.30817	0.54654
		0.30053	0.78556	0.29902	0.73239	0.29902	0.73084				0.30822	0.65874	0.30929	0.5386	0.30822	0.54507
		0.30058	0.78364	0.29906	0.73116	0.29906	0.72969				0.30827	0.65792	0.30935	0.53879	0.30827	0.54608
		0.30063	0.78385	0.29912	0.73253	0.29912	0.73035				0.30833	0.65626	0.30941	0.54053	0.30833	0.54517
		0.30067	0.78338	0.29918	0.73459	0.29918	0.73186				0.30837	0.65415	0.30947	0.53816	0.30837	0.54284
		0.30071	0.78402	0.29922	0.73249	0.29922	0.73245				0.30844	0.65341	0.30953	0.5364	0.30844	0.54303
		0.30075	0.78416	0.29927	0.73259	0.29927	0.73303				0.30851	0.65555	0.30957	0.537	0.30851	0.54632
		0.3008	0.78336	0.29932	0.73255	0.29932	0.7319				0.30856	0.6537	0.30961	0.53501	0.30856	0.54417
		0.30085	0.78279	0.29937	0.73309	0.29937	0.73153				0.30862	0.65387	0.30966	0.53575	0.30862	0.54703
		0.30089	0.7827	0.29941	0.73408	0.29941	0.73195				0.30868	0.65205	0.30972	0.53618	0.30868	0.54563
		0.30094	0.78178	0.29946	0.73389	0.29946	0.73142				0.30873	0.65027	0.30979	0.53305	0.30873	0.54579
		0.30099	0.7815	0.29951	0.73341	0.29951	0.73183				0.30877	0.6491	0.30984	0.53556	0.30877	0.54565
		0.30104	0.78008	0.29955	0.73442	0.29955	0.73173				0.30884	0.64971	0.3099	0.53467	0.30884	0.54479
		0.3011	0.7798	0.2996	0.73389	0.2996	0.73185				0.30889	0.64912	0.30996	0.53487	0.30889	0.54446
		0.30115	0.78024	0.29964	0.73311	0.29964	0.73141				0.30896	0.64861	0.31001	0.53438	0.30896	0.54561
		0.30118	0.78074	0.2997	0.73334	0.2997	0.73088				0.30902	0.64871	0.31006	0.53315	0.30902	0.54706
		0.30123	0.7821	0.29976	0.73399	0.29976	0.73098				0.30908	0.6483	0.3101	0.53025	0.30908	0.54475
		0.30129	0.78335	0.2998	0.73595	0.2998	0.73182				0.30915	0.64815	0.31015	0.52905	0.30915	0.54513
		0.30134	0.78406	0.29984	0.73904	0.29984	0.73348				0.3092	0.64794	0.3102	0.52975	0.3092	0.54531
		0.30138	0.78421	0.29989	0.73992	0.29989	0.73497				0.30925	0.64712	0.31025	0.52771	0.30925	0.54299
		0.30142	0.78296	0.29993	0.73975	0.29993	0.73543				0.30928	0.647	0.31031	0.52665	0.30928	0.54358
		0.30148	0.78341	0.29999	0.73912	0.29999	0.73658				0.30933	0.6467	0.31037	0.52646	0.30933	0.54339
		0.30154	0.78291	0.30002	0.73853	0.30002	0.73555				0.30939	0.64657	0.31042	0.52786	0.30939	0.54354
		0.30159	0.7834	0.30007	0.74062	0.30007	0.73654				0.30944	0.64638	0.31047	0.52629	0.30944	0.54443
		0.30164	0.78245	0.30012	0.74178	0.30012	0.73602				0.30949	0.64891	0.31053	0.52328	0.30949	0.54544
		0.30169	0.78236	0.30017	0.74185	0.30017	0.73602				0.30954	0.64756	0.31061	0.52319	0.30954	0.54301
		0.30174	0.78136	0.30024	0.74173	0.30024	0.73524				0.30959	0.6473	0.31066	0.52301	0.30959	0.54327
		0.30179	0.7794	0.30031	0.74105	0.30031	0.73424				0.30965	0.64638	0.31072	0.52044	0.30965	0.54268
		0.30185	0.77965	0.30035	0.74243	0.30035	0.73323				0.30969	0.64669	0.31077	0.51998	0.30969	0.54317
		0.3019	0.77939	0.3004	0.74294	0.3004	0.73335				0.30974	0.64547	0.31083	0.52056	0.30974	0.54361
		0.30195	0.78021	0.30046	0.74349	0.30046	0.73468				0.30978	0.6443	0.31089	0.52028	0.30978	0.54119
		0.30199	0.77793	0.30051	0.74452	0.30051	0.73524				0.30982	0.64297	0.31094	0.51917	0.30982	0.54169
		0.30203	0.77792	0.30057	0.74642	0.30057	0.73585				0.30988	0.64247	0.31099	0.51707	0.30988	0.54106
		0.30209	0.77855	0.30062	0.74772	0.30062	0.73588				0.30993	0.64327	0.31103	0.515	0.30993	0.54332
		0.30214	0.77797	0.30068	0.74721	0.30068	0.73608				0.30998	0.64305	0.31108	0.51603	0.30998	0.54196
		0.30218	0.77767	0.30074	0.74658	0.30074	0.73571				0.31003	0.64347	0.31112	0.51735	0.31003	0.54177
		0.30225	0.77807	0.3008	0.74442	0.3008	0.73494				0.31009	0.64503	0.31116	0.51466	0.31009	0.5418
		0.30231	0.77795	0.30085	0.74323	0.30085	0.73465				0.31015	0.64385	0.31121	0.51503	0.31015	0.54036
		0.30237	0.77857	0.3009	0.74373	0.3009	0.73496				0.3102	0.64512	0.31125	0.51667	0.3102	0.54192
		0.30242	0.77958	0.30094	0.74353	0.30094	0.73466				0.31025	0.64626	0.31129	0.51466	0.31025	0.54182
		0.30247	0.77889	0.30099	0.74322	0.30099	0.73351				0.3103	0.64346	0.31136	0.51257	0.3103	0.53976
		0.30253	0.77866	0.30104	0.74166	0.30104	0.73126				0.31035	0.6436	0.31142	0.50966	0.31035	0.53998
		0.30257	0.77861	0.30109	0.74089	0.30109	0.7299				0.3104	0.64392	0.31146	0.50975	0.3104	0.53924
		0.30262	0.77956	0.30114	0.73913	0.30114	0.72812				0.31044	0.64433	0.31152	0.50528	0.31044	0.53807
		0.30267	0.77909	0.30119	0.73754	0.30119	0.72631				0.3105	0.64208	0.31157	0.50385	0.3105	0.5351
		0.30272	0.77855	0.30124	0.73677	0.30124	0.72665				0.31057	0.64156	0.31161	0.50613	0.31057	0.53377
		0.30276	0.77991	0.30129	0.73633	0.30129	0.72514				0.31062	0.64103	0.31166	0.50319	0.31062	0.53222
		0.3028	0.77783	0.30133	0.73586	0.30133	0.72426				0.31066	0.64205	0.31173	0.50253	0.31066	0.53376
		0.30285	0.77724	0.30139	0.73572	0.30139	0.72384				0.31073	0.64297	0.31179	0.50117	0.31073	0.53389
		0.30289	0.77702	0.30143	0.73547	0.30143	0.72406				0.3108	0.64248	0.31185	0.49943	0.3108	0.53082
		0.30295	0.77671	0.30147	0.73508	0.30147	0.72235				0.31085	0.64261	0.3119	0.49635	0.31085	0.52951
		0.303	0.77857	0.30152	0.73406	0.30152	0.72144				0.3109	0.6426	0.31196	0.49212	0.3109	0.52849
		0.30305	0.77788	0.30155	0.73275	0.30155	0.72091				0.31096	0.64225	0.31202	0.49176	0.31096	0.52799
		0.3031	0.77936	0.30161	0.73135	0.30161	0.72088				0.311	0.64062	0.31207	0.49233	0.311	0.5252
		0.30315	0.77914	0.30167	0.73015	0.30167	0.72119				0.31105	0.64017	0.3121	0.49057	0.31105	0.52128
		0.3032	0.7795	0.30173	0.72927	0.30173	0.71983				0.3111	0.63732	0.31214	0.49111	0.3111	0.51746
		0.30326	0.77863	0.30179	0.72925	0.30179	0.71957				0.31114	0.63628	0.31219	0.4915	0.31114	0.5147
		0.30332	0.77899	0.30183	0.72934	0.30183	0.7187				0.31119	0.63513	0.31223	0.4889	0.31119	0.51397
		0.30338	0.77702	0.3019	0.72978	0.3019	0.71835				0.31124	0.63503	0.31227	0.48812	0.31124	0.51406
		0.30344	0.77618	0.30195	0.73004	0.30195	0.71671				0.3113	0.63402	0.31233	0.48779	0.3113	0.51213
		0.30348	0.77652	0.30199	0.73002	0.30199	0.71835				0.31137	0.6352	0.31238	0.48632	0.31137	0.51423
		0.30353	0.77728	0.30205	0.72956	0.30205	0.71811				0.31143	0.63417	0.31243	0.48386	0.31143	0.5116
		0.30358	0.77675	0.3021	0.72754	0.3021	0.71594				0.31148	0.63109	0.3125	0.48505	0.31148	0.50869
		0.30364	0.77617	0.30216	0.72748	0.30216	0.71655				0.31153	0.6342	0.31255	0.48522	0.31153	0.51217
		0.30369	0.77406	0.30221	0.72598	0.30221	0.71469				0.31156	0.63272	0.31261	0.48524	0.31156	0.51167
		0.30373	0.77442	0.30226	0.72781	0.30226	0.7161				0.31162	0.63253	0.31266	0.48684	0.31162	0.51161
		0.30379	0.77443	0.30231	0.72763	0.30231	0.71573				0.31167	0.63199	0.31272	0.48567	0.31167	0.50862
		0.30384	0.77337	0.30236	0.72744	0.30236	0.7157				0.31171	0.6298	0.31277	0.48604	0.31171	0.50737
		0.30389	0.77422	0.30241	0.72721	0.30241	0.71519				0.31177	0.63066	0.31281	0.48773	0.31177	0.50731
		0.30395	0.77333	0.30246	0.72871	0.30246	0.71598				0.31182	0.62952	0.31286	0.48532	0.31182	0.50642
		0.304	0.77298	0.30251	0.72898	0.30251	0.71572				0.31186	0.62694	0.31291	0.488	0.31186	0.50166
[truncated: 13,313 more rows]

## Sheet: Figure S20c
relion halfmaps		model-to-map		model refined against 1st half map vs. 1st half map		model refined against 1st half map vs. 2nd half map			0.143	0.5
/coordinate/x	/coordinate/y	d_inv	fsc	d_inv	fsc	d_inv	fsc
0.001001	1	0.0250529	0.723923	0.0314138	0.759141	0.0261031	0.752698		0.143	0.5
0.00377359	0.999951	0.0336686	0.723826	0.037566	0.75861	0.0341857	0.752152		0.143	0.5
0.00754717	0.99983	0.0389925	0.72217	0.0420698	0.756704	0.039335	0.749407		0.143	0.5
0.0113208	0.999801	0.0434471	0.719336	0.0456779	0.754203	0.0437756	0.747565		0.143	0.5
0.0150943	0.999572	0.0466078	0.717863	0.0489075	0.752186	0.0468822	0.746346		0.143	0.5
0.0188679	0.999538	0.0500518	0.718033	0.0518885	0.750424	0.0502873	0.745793		0.143	0.5
0.0226415	0.999473	0.0525591	0.71663	0.0541727	0.749467	0.0527139	0.744253		0.143	0.5
0.0264151	0.999397	0.0549764	0.715364	0.0566131	0.748586	0.0551751	0.742717		0.143	0.5
0.0301887	0.998869	0.0573342	0.714605	0.0587583	0.747954	0.0575489	0.74244		0.143	0.5
0.0339623	0.998193	0.0594461	0.714895	0.0608249	0.749152	0.0595997	0.743374		0.143	0.5
0.0377359	0.997321	0.0614336	0.716422	0.0625312	0.748795	0.0615815	0.743914		0.143	0.5
0.0415094	0.996742	0.0630021	0.715375	0.0642719	0.748375	0.0631167	0.742438		0.143	0.5
0.045283	0.99202	0.0649567	0.716071	0.0663322	0.747391	0.0651471	0.742126		0.143	0.5
0.0490566	0.984212	0.0668336	0.716622	0.0675388	0.747894	0.0669309	0.742566		0.143	0.5
0.0528302	0.981623	0.067978	0.718606	0.0691259	0.749252	0.068101	0.742975		0.143	0.5
0.0566038	0.985637	0.0695784	0.720179	0.0706161	0.750408	0.0696987	0.743992		0.143	0.5
0.0603774	0.981011	0.0711205	0.721848	0.0721559	0.751175	0.0712385	0.745291		0.143	0.5
0.0641509	0.974863	0.0725962	0.722217	0.0733433	0.751656	0.0726942	0.74552		0.143	0.5
0.0679245	0.968178	0.0736995	0.723095	0.0746515	0.750965	0.073805	0.746335		0.143	0.5
0.0716981	0.964728	0.0750205	0.722468	0.0758889	0.752008	0.075103	0.746719		0.143	0.5
0.0754717	0.972933	0.0763955	0.722096	0.0772417	0.750956	0.0765176	0.745911		0.143	0.5
0.0792453	0.978088	0.077588	0.722206	0.0783697	0.749297	0.077683	0.745563		0.143	0.5
0.0830189	0.97254	0.0787317	0.721592	0.0794773	0.749826	0.078812	0.744949		0.143	0.5
0.0867925	0.949204	0.0798173	0.722351	0.0804989	0.749449	0.0799011	0.745621		0.143	0.5
0.090566	0.94318	0.0808374	0.722345	0.0816823	0.7492	0.0809364	0.745316		0.143	0.5
0.0943396	0.947794	0.0820561	0.722201	0.0827622	0.747693	0.0821362	0.746331		0.143	0.5
0.0981132	0.924159	0.0830433	0.722182	0.0837429	0.748574	0.0831164	0.746419		0.143	0.5
0.101887	0.882908	0.0841135	0.723372	0.0847841	0.749131	0.084209	0.747399		0.143	0.5
0.10566	0.890312	0.0850657	0.723844	0.0856218	0.74918	0.0851287	0.74816		0.143	0.5
0.109434	0.890958	0.0859372	0.725549	0.0867193	0.750051	0.0860285	0.74931		0.143	0.5
0.113208	0.864957	0.0871547	0.726747	0.0878771	0.751017	0.0872526	0.750425		0.143	0.5
0.116981	0.864361	0.0880962	0.727446	0.0886181	0.75176	0.0881576	0.750738		0.143	0.5
0.120755	0.830422	0.0888323	0.729037	0.0892848	0.753052	0.0888839	0.751848		0.143	0.5
0.124528	0.779439	0.0895276	0.730227	0.0901606	0.753774	0.0895851	0.752122		0.143	0.5
0.128302	0.831963	0.0905069	0.730718	0.0911242	0.754783	0.0905938	0.752098		0.143	0.5
0.132075	0.825043	0.091398	0.731854	0.0920597	0.75629	0.0914744	0.754148		0.143	0.5
0.135849	0.809939	0.0923497	0.732085	0.0929681	0.757824	0.0924257	0.754574		0.143	0.5
0.139623	0.801243	0.0932714	0.732404	0.0938504	0.75752	0.0933387	0.755321		0.143	0.5
0.143396	0.743933	0.0941307	0.733145	0.0946349	0.756785	0.094196	0.756014		0.143	0.5
0.14717	0.699923	0.094807	0.734576	0.0952294	0.757766	0.0948406	0.756185		0.143	0.5
0.150943	0.669225	0.0954996	0.73537	0.0960155	0.759405	0.0955684	0.757189		0.143	0.5
0.154717	0.614576	0.0962152	0.736292	0.0967979	0.75879	0.0962829	0.757149		0.143	0.5
0.158491	0.493869	0.097036	0.736924	0.0975342	0.758736	0.0970908	0.757364		0.143	0.5
0.162264	0.444517	0.0977993	0.737798	0.098271	0.758727	0.0978625	0.758226		0.143	0.5
0.166038	0.426061	0.0985146	0.739072	0.0989593	0.758544	0.0985702	0.758704		0.143	0.5
0.169811	0.409912	0.0991711	0.739509	0.0998633	0.757937	0.0992418	0.758028		0.143	0.5
0.173585	0.453662	0.100161	0.736881	0.100556	0.756871	0.100224	0.755619		0.143	0.5
0.177359	0.486408	0.100775	0.732937	0.101244	0.753908	0.100826	0.7522		0.143	0.5
0.181132	0.47778	0.101457	0.72842	0.101925	0.748346	0.101516	0.745919		0.143	0.5
0.184906	0.485581	0.102112	0.722609	0.102624	0.743083	0.102164	0.739146		0.143	0.5
0.188679	0.521244	0.102889	0.719367	0.103281	0.737083	0.10294	0.735263		0.143	0.5
0.192453	0.517718	0.103447	0.716937	0.103882	0.734815	0.103492	0.731498		0.143	0.5
0.196226	0.463061	0.10408	0.713664	0.104467	0.728899	0.10413	0.727846		0.143	0.5
0.2	0.427396	0.104702	0.70659	0.105227	0.72103	0.104762	0.719939		0.143	0.5
0.203774	0.429135	0.105439	0.701669	0.105816	0.713975	0.105486	0.714148		0.143	0.5
0.207547	0.414397	0.105997	0.694366	0.106443	0.708866	0.10605	0.707254		0.143	0.5
0.211321	0.426724	0.106673	0.690069	0.107073	0.705489	0.106722	0.703305		0.143	0.5
0.215094	0.427016	0.107224	0.687331	0.107589	0.702669	0.10726	0.69932		0.143	0.5
0.218868	0.348467	0.107829	0.685991	0.108352	0.702166	0.107888	0.697696		0.143	0.5
0.222642	0.292875	0.108526	0.684113	0.109048	0.700336	0.10859	0.695919		0.143	0.5
0.226415	0.272174	0.109256	0.683959	0.109584	0.698094	0.109288	0.694196		0.143	0.5
0.230189	0.264945	0.10983	0.681071	0.110276	0.695437	0.109891	0.691339		0.143	0.5
0.233962	0.235445	0.110463	0.678878	0.11086	0.69317	0.110515	0.688912		0.143	0.5
0.237736	0.161018	0.110977	0.677552	0.111248	0.690861	0.110999	0.686902		0.143	0.5
0.241509	0.122338	0.111415	0.676028	0.111755	0.690408	0.111467	0.685357		0.143	0.5
0.245283	0.157053	0.111909	0.674392	0.112295	0.686438	0.111948	0.682658		0.143	0.5
0.249057	0.130913	0.112486	0.671478	0.112897	0.684493	0.112531	0.680169		0.143	0.5
0.25283	0.110905	0.113106	0.667953	0.113596	0.681483	0.113166	0.677604		0.143	0.5
0.256604	0.0881193	0.113778	0.664416	0.114063	0.67858	0.113816	0.673555		0.143	0.5
0.260377	0.0774639	0.114196	0.663307	0.114585	0.676347	0.114241	0.671049		0.143	0.5
0.264151	0.0674227	0.11479	0.661203	0.115134	0.674572	0.114829	0.669885		0.143	0.5
0.267925	0.0343782	0.115354	0.658804	0.115832	0.673206	0.115409	0.667401		0.143	0.5
0.271698	0.0345229	0.115975	0.658054	0.116251	0.674924	0.116009	0.66655		0.143	0.5
0.275472	0.0409761	0.11639	0.658567	0.116779	0.673359	0.11643	0.665859		0.143	0.5
0.279245	0.0334477	0.116992	0.655768	0.11736	0.67339	0.117045	0.664091		0.143	0.5
0.283019	0.0107584	0.117481	0.65782	0.117803	0.673397	0.117509	0.664427		0.143	0.5
0.286792	0.00196615	0.118022	0.656478	0.118377	0.673914	0.118074	0.663564		0.143	0.5
0.290566	0.0116632	0.118488	0.656401	0.118758	0.672176	0.118513	0.663531		0.143	0.5
0.29434	0.0249029	0.118926	0.654468	0.119305	0.67142	0.118979	0.662675		0.143	0.5
0.298113	0.0271508	0.119473	0.653051	0.119753	0.670173	0.119504	0.660996		0.143	0.5
0.301887	0.0204831	0.119859	0.651111	0.120191	0.669948	0.119893	0.660823		0.143	0.5
0.30566	0.0213126	0.120386	0.651084	0.120847	0.668761	0.120443	0.660387		0.143	0.5
0.309434	0.00197347	0.121041	0.649173	0.121396	0.667865	0.121076	0.658423		0.143	0.5
0.313208	0.00784711	0.12157	0.647637	0.121833	0.669975	0.121613	0.658713		0.143	0.5
0.316981	0.0105052	0.121906	0.64845	0.122148	0.669334	0.121926	0.65978		0.143	0.5
0.320755	0.0111569	0.122306	0.646733	0.122689	0.668853	0.122344	0.659344		0.143	0.5
0.324528	-0.0108369	0.122882	0.64687	0.123273	0.668198	0.122932	0.65971		0.143	0.5
0.328302	-0.0093683	0.123449	0.647068	0.123747	0.669441	0.123487	0.660286		0.143	0.5
0.332075	0.00242203	0.123887	0.646448	0.124206	0.669792	0.123927	0.659854		0.143	0.5
0.335849	0.0124151	0.124332	0.648859	0.124545	0.671825	0.124358	0.662382		0.143	0.5
0.339623	0.00482554	0.124657	0.650969	0.124898	0.672264	0.124684	0.664329		0.143	0.5
0.343396	0.00693962	0.125019	0.652986	0.125381	0.67286	0.125056	0.665389		0.143	0.5
0.34717	0.00862536	0.125523	0.65308	0.125854	0.675274	0.125558	0.66618		0.143	0.5
0.350943	0.00205964	0.126056	0.655307	0.126442	0.677454	0.126103	0.667882		0.143	0.5
0.354717	-0.00775888	0.126625	0.658404	0.126936	0.67789	0.12667	0.670178		0.143	0.5
0.358491	-0.00596545	0.127059	0.659918	0.127405	0.678818	0.127097	0.671055		0.143	0.5
0.362264	0.00705999	0.127573	0.660252	0.127844	0.680493	0.127608	0.670648		0.143	0.5
0.366038	-0.00123225	0.127931	0.661944	0.12814	0.680609	0.12795	0.671596		0.143	0.5
0.369811	-0.0140017	0.128285	0.661369	0.12856	0.678113	0.128324	0.670564		0.143	0.5
0.373585	-0.0121609	0.128665	0.658964	0.128983	0.677699	0.12869	0.668951		0.143	0.5
0.377359	-0.0121334	0.129135	0.658166	0.129393	0.674553	0.129172	0.667659		0.143	0.5
0.381132	-0.0117579	0.129504	0.655172	0.129797	0.672764	0.129535	0.664718		0.143	0.5
0.384906	-0.00777852	0.129973	0.652967	0.130268	0.671078	0.130012	0.662272		0.143	0.5
0.388679	-0.00273241	0.130391	0.651603	0.130746	0.667698	0.130429	0.660321		0.143	0.5
0.392453	-0.0125711	0.130921	0.649426	0.131159	0.66576	0.130955	0.656646		0.143	0.5
0.396226	-0.00898309	0.131246	0.647863	0.131532	0.662791	0.131274	0.655308		0.143	0.5
0.4	0.00356573	0.131682	0.645286	0.131967	0.66063	0.131718	0.652584		0.143	0.5
0.403774	-0.000863063	0.132106	0.643301	0.132382	0.659926	0.132137	0.64981		0.143	0.5
0.407547	-0.00592598	0.132501	0.642625	0.132806	0.659808	0.132536	0.648724		0.143	0.5
0.411321	0.00235053	0.132951	0.642982	0.133224	0.657662	0.132991	0.647438		0.143	0.5
0.415094	0.0100804	0.13333	0.641443	0.133546	0.655007	0.133351	0.645508		0.143	0.5
0.418868	0.0073595	0.133639	0.638351	0.133882	0.65195	0.133666	0.641987		0.143	0.5
0.422642	0.0127644	0.134027	0.637286	0.13427	0.652032	0.13406	0.640299		0.143	0.5
0.426415	0.00256857	0.134388	0.638498	0.134694	0.651202	0.134419	0.640715		0.143	0.5
0.430189	-0.00521302	0.134811	0.637397	0.135061	0.648874	0.134839	0.638273		0.143	0.5
0.433962	-0.00195108	0.135192	0.635993	0.135451	0.646678	0.135226	0.637102		0.143	0.5
0.437736	-0.0168649	0.135592	0.633588	0.1359	0.64344	0.135627	0.633924		0.143	0.5
0.441509	-0.0159046	0.136059	0.63169	0.136405	0.642348	0.136097	0.631818		0.143	0.5
0.445283	-0.00657533	0.136526	0.629599	0.136772	0.638047	0.136559	0.628333		0.143	0.5
0.449057	-0.00306315	0.136917	0.624816	0.137208	0.635387	0.136951	0.623654		0.143	0.5
0.45283	-0.00473358	0.137324	0.623153	0.137528	0.631287	0.137351	0.620145		0.143	0.5
0.456604	-0.0126607	0.137612	0.619548	0.137854	0.628559	0.137638	0.617154		0.143	0.5
0.460377	-0.0183286	0.137959	0.617914	0.138104	0.624817	0.137978	0.61464		0.143	0.5
0.464151	-0.00325642	0.138208	0.615162	0.138612	0.621535	0.13825	0.610706		0.143	0.5
0.467925	-0.0027076	0.138789	0.612966	0.13901	0.621351	0.138816	0.608566		0.143	0.5
0.471698	-0.0021458	0.139109	0.612203	0.139338	0.616864	0.139136	0.605977		0.143	0.5
0.5		0.139461	0.608451	0.1397	0.614156	0.139494	0.601569		0.143	0.5
		0.139772	0.606823	0.139967	0.611651	0.139789	0.598783
		0.140103	0.605371	0.140356	0.608711	0.14014	0.59572
		0.140454	0.602819	0.140692	0.607643	0.140475	0.594069
		0.140802	0.600117	0.140985	0.603687	0.140829	0.59068
		0.141058	0.597076	0.141306	0.600542	0.141074	0.586138
		0.141466	0.596539	0.14176	0.594175	0.141508	0.583025
		0.141856	0.592171	0.142058	0.58954	0.141876	0.577447
		0.142208	0.588917	0.142574	0.584737	0.142251	0.573179
		0.142703	0.584185	0.142922	0.578685	0.142731	0.568086
		0.14305	0.579746	0.143342	0.572853	0.143084	0.56156
		0.143461	0.576055	0.143651	0.567038	0.143493	0.557333
		0.143743	0.57214	0.143963	0.561695	0.143768	0.551338
		0.144063	0.569828	0.144318	0.558247	0.144086	0.545049
		0.144475	0.564911	0.144774	0.550835	0.144512	0.540636
		0.144865	0.557944	0.145037	0.541291	0.144888	0.532643
		0.14513	0.551243	0.145317	0.534166	0.145154	0.527739
		0.145398	0.54527	0.145576	0.526084	0.145418	0.521358
		0.145702	0.538879	0.145963	0.520087	0.145732	0.513234
		0.146041	0.533663	0.146221	0.51462	0.14606	0.508294
		0.146321	0.526802	0.146612	0.508261	0.146351	0.501261
		0.146742	0.521058	0.146923	0.501547	0.14677	0.495041
		0.147021	0.516221	0.147236	0.493881	0.147046	0.48809
		0.147329	0.510661	0.147549	0.488087	0.147351	0.482864
		0.14765	0.505487	0.147894	0.480882	0.147682	0.476635
		0.147983	0.499303	0.148117	0.474886	0.147999	0.470822
		0.14822	0.494804	0.148522	0.468193	0.148251	0.465531
		0.148709	0.489641	0.149035	0.462497	0.148752	0.457777
		0.149106	0.486116	0.149293	0.459588	0.149126	0.453488
		0.149428	0.479548	0.149659	0.453558	0.149459	0.44608
		0.149721	0.47567	0.149828	0.450023	0.149736	0.440686
		0.149889	0.470653	0.150093	0.44287	0.149905	0.43258
		0.150213	0.466288	0.150478	0.438159	0.150244	0.427495
		0.150576	0.460298	0.150742	0.43067	0.150599	0.41982
		0.150843	0.45584	0.151077	0.424158	0.150872	0.414739
		0.1512	0.449676	0.151475	0.418516	0.15123	0.408609
		0.151568	0.444408	0.151715	0.412363	0.15159	0.4028
		0.151785	0.437768	0.151944	0.408596	0.151804	0.396003
		0.152042	0.433318	0.152333	0.403343	0.152067	0.391259
		0.152473	0.42702	0.152723	0.396742	0.152509	0.384962
		0.152828	0.422412	0.153047	0.393091	0.152849	0.380508
		0.153174	0.417848	0.153397	0.387504	0.153203	0.376865
		0.153474	0.413122	0.153682	0.383713	0.153498	0.371266
		0.153781	0.409265	0.153956	0.38	0.153803	0.367743
		0.154041	0.403057	0.154288	0.374588	0.154062	0.362619
		0.15441	0.399594	0.154594	0.372349	0.154441	0.358115
		0.154653	0.397758	0.154786	0.366825	0.154667	0.354688
		0.154888	0.392671	0.155114	0.359882	0.154917	0.350216
		0.155177	0.388087	0.155272	0.358593	0.155189	0.347846
		0.155344	0.386026	0.15554	0.355027	0.155366	0.345469
		0.155658	0.381374	0.15589	0.352109	0.155686	0.341693
		0.155961	0.379963	0.156124	0.348008	0.155976	0.339641
		0.156219	0.376228	0.156395	0.34569	0.156243	0.337651
		0.156476	0.373882	0.156717	0.34408	0.156498	0.334789
		0.156828	0.37263	0.157087	0.342819	0.15686	0.33601
		0.157209	0.37218	0.157396	0.340327	0.157237	0.334752
		0.157474	0.369875	0.15768	0.338956	0.157495	0.332073
		0.15779	0.36958	0.157972	0.337181	0.157815	0.331196
		0.158068	0.368657	0.158302	0.33294	0.158095	0.32945
		0.158377	0.364758	0.158515	0.330105	0.15839	0.326908
		0.158612	0.364233	0.158819	0.32944	0.158636	0.32517
		0.158923	0.362903	0.159152	0.328412	0.158955	0.325102
		0.159228	0.361683	0.1594	0.326941	0.159245	0.325386
		0.15951	0.363055	0.159786	0.325364	0.159537	0.325898
		0.159909	0.361152	0.160067	0.322854	0.159935	0.321874
		0.160139	0.360479	0.160317	0.322352	0.160158	0.31969
		0.160406	0.358374	0.160594	0.323459	0.160427	0.316388
		0.160669	0.360664	0.160833	0.320753	0.160688	0.314812
		0.160908	0.358561	0.161095	0.318783	0.160928	0.312408
		0.161171	0.356538	0.1613	0.317218	0.161188	0.310936
		0.161376	0.355264	0.1616	0.315803	0.161398	0.310129
		0.161703	0.354485	0.161848	0.312889	0.161725	0.308923
		0.161921	0.352292	0.162115	0.312513	0.161944	0.308182
		0.162205	0.352301	0.162391	0.315079	0.162223	0.307528
		0.162493	0.352633	0.162669	0.312337	0.162519	0.30691
		0.162722	0.350464	0.162896	0.312771	0.162739	0.303582
		0.163006	0.352134	0.163174	0.311842	0.163028	0.304296
		0.163234	0.35443	0.163448	0.311697	0.163254	0.305009
		0.163568	0.354045	0.163784	0.31414	0.163597	0.305072
		0.16387	0.356778	0.164043	0.315283	0.163887	0.307406
		0.164127	0.356885	0.164263	0.316619	0.164148	0.307643
		0.164312	0.358292	0.164467	0.318401	0.164327	0.309723
		0.164562	0.360743	0.164732	0.319213	0.164585	0.314065
		0.164825	0.36337	0.165066	0.320499	0.164853	0.315943
		0.16518	0.364115	0.165411	0.322809	0.165205	0.31674
		0.165504	0.36705	0.165655	0.324912	0.165527	0.317114
		0.165698	0.371234	0.165808	0.329793	0.165709	0.321056
		0.165905	0.374034	0.166145	0.330823	0.165932	0.324276
		0.16624	0.375852	0.166426	0.332824	0.166259	0.326339
		0.166494	0.378577	0.166645	0.335484	0.166511	0.329546
		0.166758	0.381446	0.166973	0.338631	0.166785	0.332817
		0.167038	0.384362	0.167194	0.341939	0.167055	0.33628
		0.167271	0.386469	0.167446	0.343618	0.167291	0.336824
		0.16753	0.389119	0.167685	0.348314	0.16755	0.339692
		0.167732	0.394216	0.167836	0.352082	0.167742	0.344286
		0.16791	0.396854	0.16804	0.356759	0.16793	0.347262
		0.168111	0.401932	0.168283	0.361245	0.168129	0.350414
		0.168376	0.403777	0.168646	0.365625	0.168399	0.353724
		0.168766	0.408989	0.168955	0.369434	0.168798	0.357862
		0.169018	0.410649	0.169166	0.369954	0.16903	0.359485
		0.169247	0.41306	0.169405	0.373509	0.16927	0.362973
		0.169467	0.418076	0.169617	0.377812	0.169483	0.367332
		0.169717	0.421955	0.169932	0.37891	0.169744	0.369862
		0.170016	0.422955	0.170178	0.381741	0.170033	0.372928
		0.170256	0.425674	0.170455	0.38135	0.170283	0.373679
		0.17056	0.427801	0.170703	0.384423	0.170577	0.375122
		0.170752	0.431885	0.170895	0.388126	0.170766	0.378466
		0.170982	0.434066	0.171145	0.393721	0.171004	0.383235
		0.171204	0.438383	0.171354	0.396116	0.171219	0.386194
		0.17143	0.440768	0.171593	0.400151	0.171448	0.389006
		0.17167	0.444301	0.171809	0.402235	0.171688	0.39261
		0.17188	0.4473	0.172065	0.404936	0.171903	0.396079
		0.172144	0.448473	0.172351	0.404602	0.17216	0.396753
		0.172465	0.449321	0.172652	0.404618	0.172497	0.399502
		0.172713	0.447215	0.172818	0.40412	0.172726	0.399135
		0.17289	0.448102	0.173063	0.404263	0.172911	0.397889
		0.173117	0.450555	0.173209	0.407752	0.173126	0.399761
		0.173261	0.452143	0.173443	0.408851	0.173278	0.398878
		0.173531	0.455182	0.173722	0.41144	0.173555	0.399715
		0.173826	0.457185	0.173967	0.411049	0.173846	0.401933
		0.174037	0.456889	0.174222	0.411319	0.174056	0.402655
		0.174298	0.458932	0.174461	0.413144	0.174318	0.402906
		0.174547	0.462821	0.174703	0.413236	0.174567	0.404417
		0.174773	0.464594	0.17493	0.417064	0.174791	0.405253
		0.174994	0.467687	0.175129	0.416972	0.175012	0.406104
		0.175204	0.469346	0.175423	0.419114	0.175225	0.407061
		0.17552	0.471658	0.175684	0.419719	0.17554	0.406383
		0.175761	0.470673	0.175911	0.421282	0.175781	0.405321
		0.17599	0.473165	0.176156	0.422933	0.176013	0.408904
		0.176228	0.472919	0.176365	0.422397	0.176242	0.408816
		0.176434	0.474129	0.176591	0.423591	0.176454	0.40946
		0.176652	0.476301	0.176779	0.421427	0.176667	0.409212
		0.176839	0.476772	0.177019	0.424099	0.176852	0.411253
		0.177113	0.477483	0.177263	0.424176	0.177137	0.411276
		0.177316	0.4787	0.177415	0.427656	0.177329	0.413333
		0.177469	0.481826	0.177586	0.430383	0.177483	0.415652
		0.17766	0.483516	0.17786	0.431696	0.177684	0.418649
		0.177924	0.485486	0.178002	0.432785	0.177935	0.419334
		0.178048	0.488595	0.178272	0.433075	0.178068	0.423241
		0.178392	0.489829	0.178601	0.435056	0.178416	0.424257
		0.178686	0.49277	0.178826	0.436008	0.178706	0.425833
		0.178889	0.492765	0.179005	0.435871	0.178905	0.425013
		0.179081	0.494301	0.179307	0.437412	0.179103	0.424196
		0.179382	0.496879	0.179504	0.437289	0.179397	0.426593
		0.1796	0.498751	0.179769	0.438118	0.179625	0.427906
		0.179817	0.500965	0.179907	0.439952	0.179827	0.429799
		0.179967	0.502231	0.180135	0.441045	0.179987	0.431146
		0.180217	0.503259	0.180359	0.44378	0.180233	0.432756
		0.1804	0.50608	0.180545	0.44487	0.180411	0.434096
		0.180641	0.508736	0.180831	0.444848	0.180668	0.435223
		0.180906	0.51089	0.181026	0.444471	0.180923	0.435244
		0.181065	0.511198	0.181219	0.442719	0.181074	0.435535
		0.181325	0.511542	0.181465	0.444341	0.18135	0.435472
		0.181518	0.513621	0.181681	0.446557	0.181532	0.435311
		0.181783	0.516328	0.181984	0.445684	0.181811	0.438497
		0.18203	0.516834	0.182133	0.444729	0.182042	0.436574
		0.182181	0.517751	0.18228	0.445024	0.182191	0.436839
		0.182346	0.519311	0.182469	0.445548	0.182363	0.438091
		0.182535	0.522121	0.182665	0.447147	0.182552	0.43986
		0.182703	0.522826	0.182848	0.447784	0.182713	0.438993
		0.182963	0.526889	0.183172	0.448678	0.182993	0.440796
		0.183247	0.528498	0.183405	0.448535	0.183265	0.442246
		0.183474	0.529705	0.183628	0.449926	0.183492	0.441274
		0.183691	0.531362	0.183785	0.450891	0.183705	0.440237
		0.183819	0.534236	0.183925	0.452443	0.183829	0.441944
		0.184012	0.536121	0.184199	0.45318	0.184035	0.443348
		0.184274	0.535635	0.184429	0.451868	0.184291	0.442396
		0.184477	0.536078	0.184563	0.450192	0.184488	0.443329
		0.184611	0.53608	0.184761	0.451494	0.184626	0.44511
		0.184844	0.538159	0.184982	0.449696	0.184862	0.445377
		0.185056	0.539249	0.185216	0.451693	0.185075	0.446189
		0.185279	0.541473	0.185428	0.453624	0.185296	0.446233
		0.18552	0.542992	0.185705	0.455814	0.185542	0.448078
		0.185767	0.54592	0.185879	0.457092	0.185782	0.448669
		0.185927	0.547691	0.18602	0.454769	0.185937	0.449715
		0.186069	0.549213	0.186226	0.455197	0.186086	0.450808
		0.186287	0.550654	0.186436	0.456434	0.186299	0.452702
		0.186538	0.552725	0.186714	0.457219	0.186563	0.454711
		0.186769	0.551918	0.186912	0.458196	0.186785	0.454998
		0.187006	0.554276	0.187157	0.458662	0.187029	0.456381
		0.187201	0.554078	0.187309	0.459889	0.18721	0.45673
		0.187397	0.557762	0.187576	0.461946	0.187421	0.459606
		0.187635	0.560504	0.187788	0.463177	0.18765	0.460229
		0.187861	0.5612	0.188018	0.463669	0.187878	0.459783
		0.188107	0.562205	0.188262	0.463443	0.188128	0.459275
		0.188309	0.564198	0.188393	0.463399	0.18832	0.462301
		0.188442	0.566603	0.188586	0.464309	0.188457	0.465743
		0.188649	0.568554	0.188783	0.465608	0.188665	0.467294
		0.18884	0.571465	0.18895	0.468809	0.188855	0.467442
		0.188995	0.570739	0.189055	0.466934	0.189004	0.46532
		0.189097	0.57149	0.189231	0.468569	0.189111	0.464877
		0.189307	0.573084	0.189463	0.470243	0.189325	0.464857
		0.189535	0.57522	0.189743	0.471367	0.189559	0.465787
		0.189833	0.577205	0.18996	0.471905	0.18985	0.466964
		0.190003	0.577821	0.190089	0.472624	0.190012	0.4675
		0.19015	0.579724	0.190323	0.472961	0.19017	0.467507
		0.190396	0.580274	0.190497	0.473756	0.19041	0.468017
		0.190542	0.581175	0.190646	0.472578	0.190552	0.469004
		0.190698	0.582199	0.190836	0.471951	0.190712	0.468569
		0.190907	0.580536	0.191055	0.470021	0.190925	0.469432
		0.191122	0.581657	0.191239	0.46978	0.191139	0.469463
		0.191287	0.580033	0.191413	0.468593	0.1913	0.467638
		0.191482	0.580087	0.191611	0.466671	0.191499	0.466538
		0.191654	0.577916	0.191752	0.465878	0.191662	0.466889
		0.191822	0.580354	0.191974	0.464935	0.191839	0.4659
		0.192048	0.580488	0.192194	0.464874	0.192069	0.465267
		0.192244	0.58184	0.192337	0.465121	0.192256	0.467068
		0.192401	0.581629	0.192573	0.462768	0.19242	0.468082
		0.19264	0.580824	0.192804	0.459285	0.192656	0.464822
		0.192886	0.578382	0.193044	0.458391	0.192903	0.463619
		0.193128	0.576761	0.193287	0.45558	0.193151	0.461403
		0.193348	0.576554	0.193465	0.454252	0.193362	0.459979
		0.193514	0.574779	0.193677	0.45207	0.19353	0.45618
		0.193753	0.573293	0.193848	0.450382	0.193767	0.454545
		0.193879	0.57257	0.193993	0.449333	0.193889	0.451133
		0.194083	0.571219	0.194231	0.447698	0.194104	0.449177
		0.194278	0.569686	0.19437	0.449293	0.19429	0.448977
		0.194422	0.569578	0.194543	0.445727	0.194437	0.449417
		0.194601	0.567928	0.194749	0.444567	0.194616	0.447424
		0.194813	0.564788	0.194903	0.442015	0.194826	0.445399
		0.194936	0.564936	0.195066	0.441548	0.194946	0.444927
		0.195139	0.563809	0.195286	0.440551	0.19516	0.441976
		0.195348	0.563542	0.195477	0.440282	0.195361	0.439188
		0.195542	0.561003	0.195689	0.438037	0.195557	0.436909
		0.195757	0.558609	0.195879	0.43515	0.195771	0.434001
		0.195937	0.555129	0.196044	0.435716	0.195952	0.431334
		0.196089	0.553457	0.196196	0.43434	0.1961	0.430554
		0.196261	0.552221	0.196433	0.434171	0.19628	0.430281
		0.196502	0.551923	0.196609	0.43376	0.196515	0.429836
		0.196655	0.549115	0.196766	0.430922	0.196668	0.426858
		0.19683	0.548198	0.196949	0.427555	0.196846	0.42419
		0.196997	0.546452	0.197107	0.427974	0.197007	0.420162
		0.197166	0.54669	0.197334	0.428453	0.197185	0.420405
		0.197412	0.545953	0.19755	0.427024	0.19743	0.418581
		0.197609	0.544824	0.197712	0.427093	0.197624	0.417922
		0.197766	0.544198	0.197905	0.424524	0.197779	0.4165
		0.197982	0.541431	0.198108	0.423412	0.198	0.413911
		0.198143	0.539967	0.198217	0.421744	0.198151	0.411425
		0.198261	0.538948	0.198382	0.420992	0.198274	0.411253
		0.198465	0.538194	0.198647	0.420425	0.198485	0.408354
		0.198704	0.539065	0.198795	0.419367	0.198719	0.40938
		0.198828	0.538636	0.198911	0.417915	0.198836	0.40897
		0.198957	0.538477	0.19904	0.417301	0.198968	0.409808
		0.199096	0.537455	0.199224	0.4156	0.199112	0.408376
		0.199269	0.537288	0.199408	0.415726	0.199282	0.408828
		0.199487	0.536743	0.19966	0.415427	0.199505	0.408486
		0.199744	0.537467	0.199872	0.415878	0.199762	0.407258
		0.19992	0.538237	0.200038	0.411792	0.199932	0.406619
		0.200103	0.536561	0.200212	0.410601	0.20012	0.405396
		0.20025	0.536588	0.200315	0.408494	0.200257	0.404418
		0.200344	0.535696	0.200502	0.408697	0.200355	0.404514
		0.200581	0.533798	0.20069	0.408663	0.200601	0.403784
		0.200754	0.533781	0.200879	0.408351	0.20077	0.402924
		0.200915	0.53433	0.200995	0.408064	0.200922	0.405212
		0.201052	0.53336	0.201216	0.407105	0.201071	0.406702
		0.201275	0.532592	0.20138	0.406723	0.201284	0.405667
		0.20148	0.532866	0.201688	0.40767	0.201506	0.405897
		0.201749	0.531815	0.201847	0.408527	0.201761	0.404072
		0.201888	0.531593	0.201965	0.40779	0.201899	0.403243
		0.202015	0.530267	0.202137	0.405825	0.20203	0.402314
		0.202178	0.530468	0.202271	0.405851	0.202187	0.402722
		0.202311	0.528563	0.202394	0.404439	0.20232	0.401615
		0.202457	0.528132	0.2026	0.405131	0.202475	0.401723
		0.202677	0.529114	0.20288	0.404433	0.202698	0.402134
		0.202956	0.529086	0.203095	0.403759	0.202972	0.404172
		0.203163	0.526863	0.203284	0.404028	0.203178	0.401652
		0.203329	0.526279	0.203445	0.40541	0.203342	0.402564
		0.203516	0.528603	0.203636	0.406363	0.203531	0.404089
		0.203693	0.528895	0.203825	0.405728	0.20371	0.403625
		0.203871	0.529087	0.203962	0.406186	0.20388	0.404156
		0.204002	0.530326	0.204071	0.409546	0.204011	0.405945
		0.204103	0.532711	0.20424	0.408855	0.204117	0.407543
		0.204318	0.532032	0.204418	0.409125	0.204333	0.407681
		0.204446	0.532841	0.204519	0.409349	0.204452	0.407672
		0.204572	0.533167	0.204725	0.408991	0.204587	0.407869
		0.204795	0.532331	0.204912	0.412094	0.204813	0.408331
		0.204972	0.534571	0.205074	0.413605	0.204985	0.409742
		0.205116	0.534254	0.205227	0.411884	0.205129	0.407738
		0.205261	0.532164	0.205336	0.412071	0.205268	0.405455
		0.20539	0.532615	0.20552	0.411448	0.205404	0.40473
		0.205589	0.532487	0.205767	0.411888	0.205605	0.404507
		0.20586	0.533504	0.206013	0.410783	0.205883	0.404999
		0.206061	0.533011	0.206146	0.411502	0.206074	0.403606
		0.206187	0.53523	0.206282	0.411877	0.206196	0.405919
		0.20633	0.53596	0.206419	0.413896	0.206341	0.405673
		0.206458	0.536387	0.206525	0.414354	0.206467	0.408585
		0.206556	0.537291	0.206699	0.417199	0.206566	0.407553
		0.206769	0.5376	0.206858	0.417776	0.206785	0.408234
		0.206899	0.538067	0.206987	0.417639	0.20691	0.406801
		0.207032	0.537825	0.207121	0.418523	0.207041	0.407235
		0.207164	0.540977	0.207296	0.4227	0.207179	0.410122
		0.207359	0.544306	0.207464	0.423444	0.207372	0.413604
		0.207507	0.545253	0.207659	0.423964	0.207525	0.415181
		0.207745	0.545405	0.207881	0.423042	0.20776	0.41355
		0.207931	0.544122	0.208007	0.423199	0.207942	0.415724
		0.208044	0.54416	0.208123	0.424528	0.208053	0.417185
		0.208154	0.543976	0.208266	0.424035	0.208165	0.418622
		0.208363	0.543502	0.208527	0.422868	0.208385	0.417506
		0.208566	0.542463	0.208691	0.423362	0.208576	0.417055
		0.208757	0.54565	0.208905	0.426135	0.208774	0.419753
		0.20898	0.547021	0.209125	0.430095	0.209001	0.419947
		0.209187	0.547806	0.209312	0.430169	0.209204	0.421209
		0.209355	0.549733	0.209434	0.432523	0.209363	0.422601
		0.209479	0.550164	0.209566	0.433675	0.209489	0.424728
		0.209599	0.552783	0.209699	0.43399	0.209608	0.425742
		0.209766	0.551564	0.209906	0.435296	0.209781	0.425595
		0.209969	0.552023	0.210097	0.436957	0.209986	0.425528
		0.210137	0.551475	0.210242	0.437629	0.210147	0.424686
		0.210332	0.550745	0.210482	0.438822	0.210354	0.424088
		0.210514	0.551513	0.210563	0.43999	0.210521	0.425514
		0.21059	0.551403	0.21069	0.439436	0.2106	0.425594
		0.210753	0.551252	0.210864	0.439113	0.210766	0.426359
		0.210904	0.551208	0.211014	0.439831	0.210917	0.426223
		0.211068	0.551508	0.211152	0.441081	0.211079	0.429195
		0.211199	0.553335	0.21135	0.443771	0.211215	0.429505
		0.211406	0.554036	0.2115	0.442945	0.211417	0.430311
		0.211561	0.555602	0.211669	0.442355	0.211575	0.43193
		0.211697	0.555862	0.211791	0.441552	0.211705	0.431278
		0.211865	0.554459	0.211995	0.444114	0.211885	0.428582
		0.212031	0.554892	0.212105	0.442982	0.21204	0.428608
		0.212142	0.556783	0.212205	0.444651	0.212149	0.43015
		0.212235	0.55545	0.212344	0.444857	0.212246	0.427374
		0.212401	0.556211	0.212487	0.444617	0.212412	0.425031
		0.212531	0.555582	0.212688	0.443279	0.212543	0.425639
		0.212768	0.554958	0.212883	0.442916	0.212787	0.424606
		0.212931	0.554618	0.21305	0.439715	0.212945	0.424481
		0.213091	0.555063	0.213162	0.43913	0.213099	0.42438
		0.213216	0.556044	0.21334	0.437473	0.213229	0.422934
		0.213391	0.554799	0.21348	0.435691	0.213403	0.420847
		0.213518	0.554481	0.213632	0.433376	0.21353	0.418785
		0.21368	0.554269	0.213803	0.432881	0.213689	0.416439
		0.213881	0.554188	0.213992	0.434091	0.213901	0.416751
		0.214032	0.554295	0.214124	0.434207	0.214043	0.419096
		0.214177	0.55162	0.214279	0.434464	0.214191	0.418298
		0.214311	0.552045	0.214419	0.433516	0.21432	0.419846
		0.214466	0.551874	0.214557	0.431344	0.214475	0.417392
		0.214615	0.550677	0.214743	0.429135	0.21463	0.417243
		0.214817	0.549971	0.214938	0.427494	0.214836	0.415843
		0.214968	0.549541	0.215069	0.426613	0.214979	0.416456
		0.215123	0.549314	0.215265	0.424274	0.215132	0.414541
		0.215344	0.548449	0.215459	0.421701	0.215364	0.414438
		0.215492	0.545712	0.215553	0.419898	0.2155	0.411668
		0.215597	0.543756	0.215737	0.418529	0.215609	0.411272
		0.215792	0.54223	0.215885	0.416278	0.215805	0.408636
		0.215933	0.540496	0.216032	0.414706	0.215945	0.407823
		0.216071	0.539319	0.216148	0.411804	0.216081	0.405887
		0.216198	0.536786	0.216318	0.409314	0.216213	0.40283
		0.216365	0.534034	0.216426	0.406706	0.216373	0.402311
		0.216454	0.529923	0.21657	0.40749	0.216463	0.398249
		0.216623	0.528994	0.216777	0.403893	0.216639	0.397561
		0.21687	0.526859	0.216982	0.403494	0.216889	0.396404
		0.21701	0.523468	0.217062	0.400512	0.217017	0.392757
		0.217093	0.522496	0.217174	0.397717	0.217102	0.391488
		0.217207	0.519217	0.217259	0.397367	0.217214	0.390493
		0.217294	0.517536	0.21741	0.395661	0.217306	0.388267
		0.217465	0.515232	0.217575	0.393437	0.21748	0.385853
		0.217611	0.514141	0.21772	0.391919	0.21762	0.382582
		0.217798	0.512101	0.217936	0.389409	0.217815	0.382671
		0.217981	0.509907	0.218097	0.388592	0.217994	0.380216
		0.218167	0.507656	0.218295	0.385472	0.218186	0.378247
		0.218337	0.504491	0.218404	0.384121	0.218347	0.375698
		0.218435	0.500881	0.218503	0.381278	0.218441	0.373155
		0.218559	0.499473	0.21869	0.380384	0.218573	0.370681
		0.218737	0.497642	0.218839	0.378009	0.218749	0.368951
		0.218891	0.496149	0.218972	0.375704	0.218903	0.368108
		0.219002	0.493363	0.219103	0.374939	0.21901	0.363001
		0.219149	0.491901	0.219258	0.370975	0.21916	0.360959
		0.219322	0.48779	0.219468	0.367396	0.219341	0.356407
		0.219538	0.48552	0.219665	0.365916	0.219555	0.353133
		0.219723	0.483479	0.219823	0.364172	0.219734	0.351577
		0.21987	0.481056	0.219959	0.361065	0.219882	0.348271
		0.22	0.479196	0.220099	0.358922	0.220012	0.347123
		0.220127	0.474892	0.22021	0.356916	0.220135	0.343513
		0.220257	0.472769	0.220334	0.355423	0.220266	0.3411
		0.220369	0.469964	0.220471	0.352036	0.220378	0.338923
		0.220545	0.468664	0.220702	0.351507	0.220567	0.337589
		0.220749	0.468144	0.220833	0.347479	0.220758	0.336712
		0.220868	0.463414	0.220961	0.344975	0.220879	0.332025
		0.221028	0.462512	0.221154	0.342943	0.221045	0.33368
		0.221194	0.46239	0.221261	0.34191	0.2212	0.333703
		0.221296	0.460138	0.221365	0.339452	0.221305	0.333769
		0.221396	0.459487	0.221474	0.338556	0.221403	0.335142
		0.221525	0.459406	0.221642	0.338603	0.221541	0.335375
		0.221685	0.459353	0.221783	0.334752	0.221693	0.333936
		0.221832	0.455747	0.221926	0.335705	0.221845	0.332768
		0.221973	0.455807	0.222094	0.335489	0.221984	0.333976
		0.222141	0.45476	0.222185	0.335874	0.222152	0.331079
		0.222199	0.455171	0.222235	0.335371	0.222203	0.330608
		0.222264	0.454759	0.222376	0.334428	0.222276	0.329452
		0.222442	0.454509	0.222563	0.333476	0.222453	0.330479
		0.222618	0.4533	0.222746	0.330986	0.222634	0.331181
		0.222793	0.452435	0.222884	0.328617	0.222804	0.332341
		0.222932	0.450129	0.223014	0.329913	0.222942	0.329291
		0.223047	0.450726	0.223152	0.329848	0.223056	0.328665
		0.22322	0.44936	0.223335	0.332652	0.223237	0.331713
		0.223397	0.451726	0.223546	0.332772	0.223414	0.332762
		0.223596	0.451566	0.223697	0.332819	0.22361	0.333103
		0.223742	0.451921	0.223844	0.331586	0.223752	0.334535
		0.223894	0.451562	0.224002	0.332744	0.223908	0.334741
		0.224047	0.454415	0.224115	0.331533	0.224057	0.33678
		0.224143	0.451389	0.224221	0.328975	0.224149	0.33495
		0.224288	0.451133	0.224418	0.32717	0.224304	0.33533
		0.224459	0.450104	0.224554	0.325807	0.224469	0.333963
		0.224599	0.451097	0.224671	0.326844	0.22461	0.335141
		0.224695	0.451327	0.224754	0.326856	0.224701	0.334946
		0.22479	0.449827	0.224918	0.327705	0.224802	0.334434
		0.224965	0.45085	0.22502	0.325693	0.224974	0.335929
		0.225065	0.450092	0.225188	0.325259	0.22508	0.333944
		0.225239	0.451156	0.225352	0.323463	0.225251	0.334748
		0.225408	0.453072	0.225497	0.323597	0.225419	0.335473
		0.225537	0.453264	0.225613	0.32559	0.225546	0.334965
		0.225653	0.455186	0.225772	0.326238	0.225666	0.334847
		0.225835	0.457327	0.225956	0.327235	0.22585	0.335314
		0.22599	0.459001	0.226056	0.328543	0.225997	0.336538
		0.226102	0.461181	0.226203	0.330037	0.226113	0.33456
		0.226254	0.460526	0.226398	0.328693	0.226272	0.33362
		0.226462	0.458919	0.226534	0.328627	0.226472	0.330342
		0.226558	0.458336	0.226636	0.329721	0.226564	0.329188
		0.226677	0.458799	0.226737	0.328555	0.226687	0.327737
		0.226768	0.45996	0.226848	0.327663	0.226777	0.327961
		0.226877	0.460293	0.226954	0.327942	0.226884	0.32684
		0.227018	0.458781	0.227187	0.325584	0.22704	0.325121
		0.227258	0.458634	0.227362	0.326025	0.22727	0.323549
		0.227396	0.459518	0.227452	0.325466	0.227404	0.323777
		0.227478	0.459969	0.227574	0.325069	0.227486	0.323461
		0.227632	0.460444	0.227759	0.325426	0.227649	0.321618
		0.227799	0.461726	0.227856	0.328501	0.227806	0.321399
		0.227889	0.461224	0.227977	0.326557	0.2279	0.319647
		0.228012	0.459634	0.228094	0.326453	0.22802	0.317471
		0.228135	0.460257	0.228196	0.325781	0.228144	0.316722
		0.22823	0.45863	0.228343	0.326146	0.228242	0.314619
		0.228387	0.459655	0.228479	0.326323	0.228396	0.314832
		0.228531	0.458434	0.228593	0.327421	0.228542	0.312408
		0.22862	0.459721	0.228712	0.324595	0.228629	0.309854
		0.228753	0.459529	0.228857	0.32193	0.228763	0.30824
		0.228904	0.459546	0.229044	0.322571	0.228921	0.307866
		0.229126	0.460229	0.229219	0.324592	0.22914	0.309163
		0.229254	0.460889	0.229319	0.324559	0.229261	0.308278
		0.229349	0.462552	0.229449	0.32406	0.229357	0.309459
		0.229512	0.462618	0.229611	0.322222	0.229528	0.306697
		0.229642	0.459984	0.229708	0.321146	0.229649	0.30501
		0.22974	0.458566	0.229853	0.321861	0.229751	0.303639
		0.229912	0.457067	0.230029	0.32308	0.229923	0.300933
		0.230084	0.459294	0.230196	0.324598	0.230101	0.298898
		0.230242	0.458947	0.230332	0.324615	0.23025	0.298152
		0.230378	0.458683	0.230486	0.323053	0.230393	0.296438
		0.23053	0.456707	0.230595	0.323172	0.230538	0.292957
		0.230629	0.457186	0.230727	0.322748	0.230642	0.292421
		0.230773	0.456718	0.230872	0.321908	0.230783	0.292299
		0.23092	0.456998	0.231025	0.322057	0.230932	0.291893
		0.231077	0.45646	0.231149	0.323758	0.231087	0.289365
		0.231178	0.455275	0.231247	0.322416	0.231186	0.288139
		0.231279	0.453979	0.231339	0.322288	0.231287	0.286137
		0.231372	0.45374	0.231453	0.321758	0.231382	0.282856
		0.231504	0.452471	0.23163	0.322612	0.231516	0.279638
		0.231676	0.450438	0.23177	0.318819	0.231688	0.276454
		0.231828	0.447846	0.231928	0.317876	0.231841	0.271696
		0.231971	0.447279	0.232068	0.316821	0.231981	0.271799
		0.232125	0.443718	0.232252	0.315232	0.23214	0.266796
		0.232293	0.443649	0.232354	0.314346	0.232302	0.265668
		0.232384	0.443339	0.23246	0.313586	0.232391	0.265698
		0.232503	0.442292	0.232606	0.312084	0.232514	0.263262
		0.232659	0.442961	0.232767	0.311914	0.232674	0.262663
		0.232801	0.441502	0.232863	0.309136	0.232808	0.261644
		0.232899	0.439692	0.23296	0.306888	0.232908	0.259755
		0.232983	0.437313	0.233056	0.305198	0.232989	0.256508
		0.233094	0.436817	0.233208	0.3021	0.233107	0.255408
		0.233261	0.436057	0.23332	0.300855	0.23327	0.255835
		0.233346	0.435719	0.233438	0.299901	0.233352	0.25549
		0.233504	0.433689	0.233611	0.29822	0.23352	0.257174
		0.233642	0.432046	0.233711	0.295571	0.233651	0.257322
		0.233742	0.4285	0.233825	0.294363	0.233751	0.256468
		0.233857	0.427122	0.233946	0.292012	0.233864	0.255887
		0.233995	0.425896	0.234059	0.293805	0.234005	0.254191
		0.234087	0.425192	0.234171	0.290002	0.234094	0.255778
		0.234213	0.423129	0.234291	0.289045	0.234225	0.256559
		0.234328	0.420391	0.234421	0.286196	0.234337	0.254967
		0.234476	0.418966	0.234617	0.284968	0.234495	0.25323
		0.23468	0.419467	0.234777	0.283922	0.234689	0.255505
		0.234805	0.417493	0.234878	0.284097	0.234814	0.253508
		0.234929	0.417363	0.235031	0.281499	0.23494	0.254028
		0.235063	0.417887	0.235118	0.281092	0.235073	0.254719
		0.235139	0.413832	0.235197	0.279385	0.235143	0.250778
		0.235252	0.411732	0.235363	0.2767	0.235267	0.250079
		0.235389	0.409267	0.235446	0.276925	0.235394	0.251603
		0.235482	0.408129	0.235557	0.275015	0.235493	0.249409
		0.235595	0.406394	0.235677	0.27204	0.235603	0.247227
		0.235731	0.406049	0.235892	0.269572	0.235748	0.248334
		0.235949	0.401634	0.236047	0.268049	0.235962	0.247576
		0.236105	0.400691	0.236207	0.266817	0.236119	0.245871
		0.23625	0.397922	0.23638	0.264539	0.236264	0.245688
		0.236437	0.395177	0.236508	0.263397	0.236448	0.243181
		0.236528	0.392722	0.236584	0.260047	0.236533	0.241527
		0.236628	0.388736	0.23671	0.256163	0.236639	0.240864
		0.23675	0.383948	0.236844	0.251093	0.23676	0.239993
		0.236878	0.381013	0.236961	0.247517	0.236887	0.23775
		0.237013	0.378649	0.237135	0.244535	0.237025	0.233919
		0.237194	0.375076	0.237299	0.241139	0.23721	0.23052
		0.237344	0.371676	0.237438	0.242234	0.237355	0.227944
		0.237472	0.371749	0.237551	0.240878	0.23748	0.229108
		0.237595	0.367829	0.237676	0.239549	0.237606	0.228525
		0.237704	0.366865	0.237748	0.237784	0.23771	0.228839
		0.237772	0.364289	0.237834	0.235989	0.237778	0.227923
		0.237857	0.364	0.237924	0.235083	0.237866	0.22849
		0.237982	0.358311	0.238076	0.229499	0.237993	0.224301
		0.238107	0.354683	0.238212	0.228086	0.238117	0.220635
		0.23826	0.352788	0.238326	0.227053	0.23827	0.218724
		0.238364	0.349004	0.238468	0.228117	0.238376	0.214599
		0.238506	0.348334	0.238596	0.227929	0.238517	0.216333
		0.238632	0.345247	0.238672	0.227494	0.238637	0.214968
		0.238688	0.340332	0.238774	0.225473	0.238693	0.211228
		0.238854	0.338184	0.239005	0.222916	0.238875	0.210295
		0.239045	0.334868	0.239124	0.220045	0.239053	0.208418
		0.239165	0.329379	0.239258	0.217805	0.239177	0.206588
		0.2393	0.325492	0.239363	0.216863	0.239309	0.203834
		0.239392	0.321757	0.23946	0.214106	0.2394	0.20167
		0.239491	0.318693	0.239573	0.211866	0.239499	0.196758
		0.239623	0.315991	0.239703	0.21124	0.239634	0.195931
		0.239724	0.313166	0.239819	0.208719	0.239734	0.19316
		0.239888	0.311322	0.239997	0.207578	0.2399	0.194352
		0.240033	0.309064	0.240103	0.205344	0.24004	0.19327
		0.240135	0.306193	0.240209	0.204094	0.240145	0.190674
		0.240241	0.305195	0.240317	0.203682	0.240251	0.188039
		0.240352	0.303159	0.240408	0.200167	0.240358	0.18804
		0.240432	0.298183	0.240486	0.198112	0.240438	0.186467
		0.240529	0.29626	0.240664	0.19624	0.240546	0.186216
		0.240713	0.294895	0.240798	0.195827	0.240722	0.186915
		0.240843	0.293275	0.240922	0.193048	0.240855	0.1856
		0.240949	0.292925	0.241028	0.193404	0.240953	0.184536
		0.241087	0.290187	0.241203	0.191783	0.241106	0.184918
		0.241236	0.289702	0.241291	0.193137	0.241241	0.18411
		0.241332	0.292418	0.241434	0.192829	0.241343	0.186034
		0.241466	0.291448	0.241543	0.192682	0.241472	0.186129
		0.241596	0.293361	0.241678	0.190913	0.241609	0.186608
		0.241714	0.291393	0.241791	0.192279	0.241723	0.187773
		0.241816	0.291046	0.241886	0.195154	0.241822	0.186365
		0.24194	0.29107	0.242044	0.193685	0.241953	0.184522
		0.24209	0.288814	0.242174	0.192211	0.242102	0.182308
		0.242203	0.289957	0.242293	0.192038	0.242211	0.182538
		0.242339	0.287033	0.242416	0.19219	0.242349	0.178688
		0.242457	0.286977	0.242545	0.19305	0.242467	0.179062
		0.242579	0.289066	0.242662	0.19596	0.242588	0.182431
		0.242704	0.291138	0.242803	0.196381	0.242712	0.181616
		0.242848	0.293384	0.242916	0.194927	0.24286	0.183148
		0.242952	0.290827	0.243027	0.191631	0.242961	0.183558
		0.243061	0.29146	0.243122	0.191709	0.243069	0.183452
		0.243154	0.292277	0.243265	0.192779	0.243162	0.184185
		0.243311	0.293792	0.24338	0.195159	0.243324	0.18723
		0.243412	0.294077	0.243487	0.195471	0.243419	0.18614
		0.243524	0.294873	0.243588	0.1984	0.243533	0.186333
		0.243612	0.295873	0.243671	0.198205	0.243618	0.185836
		0.243703	0.29593	0.243789	0.197475	0.243713	0.186081
		0.243831	0.296007	0.24389	0.199063	0.24384	0.184774
		0.243911	0.297922	0.243961	0.197742	0.243916	0.1857
		0.243999	0.299247	0.244098	0.197916	0.24401	0.189409
		0.24414	0.301102	0.244249	0.198374	0.244151	0.193349
		0.2443	0.304561	0.244389	0.202867	0.244311	0.196054
		0.244432	0.308272	0.244521	0.201652	0.244443	0.198804
		0.244558	0.306963	0.244604	0.201247	0.244566	0.196764
		0.244621	0.309918	0.244691	0.202093	0.244627	0.199696
		0.244741	0.312452	0.244878	0.200224	0.244755	0.202004
		0.244926	0.314556	0.245016	0.199285	0.244934	0.204051
		0.245072	0.315053	0.245168	0.200073	0.245089	0.206263
		0.245213	0.317885	0.24531	0.199236	0.245222	0.209896
		0.245363	0.319401	0.245504	0.199342	0.245378	0.209861
		0.245551	0.320734	0.245619	0.201322	0.245562	0.21053
		0.245651	0.321095	0.245709	0.200413	0.245659	0.21175
[truncated: 7,468 more rows]

## Sheet: Figure S24c
relion halfmaps		model-to-map		model refined against 1st half map vs. 1st half map		model refined against 1st half map vs. 2nd half map		0.143	0.5
[truncated: 15,715 more rows]

[truncated: 3 more sheets: Figure S27c, Figure S27d, Figure S34d]
